# Supplementary material for: Population pharmacokinetics and dose optimization of vancomycin in neonates
Source: Sci Rep. 2021 Mar 17;11:6168. doi: 10.1038/s41598-021-85529-3 (PMC7969932; doi:10.1038/s41598-021-85529-3)
Supplement: Supplementary file 1 — Supplementary Dataset 1. [file 41598_2021_85529_MOESM1_ESM.csv]

					PTA (400<=AUC<=600) / MIC (mg/L)
PMA (weeks)	CrCL (mL/min/1.73m2)	WT (kg)	Dose (mg)	Interval (h)	0.25	0.5	1	1.5	2	4	8
4	5	2.5	10	q12h	0	0	0.6	1.7	4.5	26.4	24.4
4	10	2.5	10	q12h	0	0	0.7	2	6.1	33.6	17.8
4	15	2.5	10	q12h	0	0.1	0.7	3.6	9.2	38.6	11.4
4	30	2.5	10	q12h	0	0.1	1.8	7.3	18.7	37.2	1.3
4	60	2.5	10	q12h	0	0.2	5.1	22.3	38.3	14.6	0.1
4	90	2.5	10	q12h	0.1	1.1	14.4	35.6	38.6	3.9	0
4	5	2.5	15	q12h	0	0	0.1	0.6	1.3	12.4	33.9
4	10	2.5	15	q12h	0	0	0.1	0.6	1.6	16.6	35.4
4	15	2.5	15	q12h	0	0	0.1	0.7	1.7	21.6	32.6
4	30	2.5	15	q12h	0	0	0.1	1.8	5.1	34.4	17.6
4	60	2.5	15	q12h	0	0	1.1	5.2	16	37.7	2.7
4	90	2.5	15	q12h	0	0.1	3.1	14.2	28.5	25.7	0.2
4	5	2.5	20	q12h	0	0	0	0.1	0.6	4.5	26.3
4	10	2.5	20	q12h	0	0	0	0.1	0.6	6	33.7
4	15	2.5	20	q12h	0	0	0	0.1	0.7	8.8	39
4	30	2.5	20	q12h	0	0	0.1	0.3	1.8	19.1	37
4	60	2.5	20	q12h	0	0	0.2	2.1	5.2	39.3	14.4
4	90	2.5	20	q12h	0	0	1.1	4.6	14.1	39.2	3.9
4	5	2.5	25	q12h	0	0	0	0.1	0.1	2	19
4	10	2.5	25	q12h	0	0	0	0.1	0	3.2	24.6
4	15	2.5	25	q12h	0	0	0	0.1	0.3	4.3	29.8
4	30	2.5	25	q12h	0	0	0	0.1	0.5	9.3	43.2
4	60	2.5	25	q12h	0	0	0.1	0.5	2.7	25.8	28.6
4	90	2.5	25	q12h	0	0	0.4	2.3	5.9	39.1	13.4
8	5	2.5	10	q12h	0	0	0.7	2.1	6.4	34.8	17.3
8	10	2.5	10	q12h	0	0.1	1.1	4.8	13.3	40.2	5.7
8	15	2.5	10	q12h	0	0.1	1.9	8.3	20.1	35.8	1.3
8	30	2.5	10	q12h	0	0.2	5.7	24	39.9	12.3	0.1
8	60	2.5	10	q12h	0.2	2.9	24.9	38.1	30	1	0
8	90	2.5	10	q12h	0.9	7.5	36.8	29.6	15	0	0
8	5	2.5	15	q12h	0	0	0.1	0.6	1.6	16.8	35.4
8	10	2.5	15	q12h	0	0	0.1	1.1	2.6	27.5	25.9
8	15	2.5	15	q12h	0	0	0.1	1.8	5.5	35.8	16.2
8	30	2.5	15	q12h	0	0	1.6	5.7	17.1	36.3	2.1
8	60	2.5	15	q12h	0	0.7	7.2	25.1	39.2	13.6	0
8	90	2.5	15	q12h	0.2	1.7	18	37	34.3	3.2	0
8	5	2.5	20	q12h	0	0	0	0.1	0.6	6.2	34.8
8	10	2.5	20	q12h	0	0	0.1	0.1	1.1	13.3	40.6
8	15	2.5	20	q12h	0	0	0.1	0.4	1.8	20.1	35.7
8	30	2.5	20	q12h	0	0	0.2	2.4	5.7	40.6	12.3
8	60	2.5	20	q12h	0	0.1	2.4	11.2	25.4	29.6	0.9
8	90	2.5	20	q12h	0	0.8	6.7	24.3	37.3	14.6	0
8	5	2.5	25	q12h	0	0	0	0.1	0	3.3	24.9
8	10	2.5	25	q12h	0	0	0	0.1	0.3	5.6	37.1
8	15	2.5	25	q12h	0	0	0	0.1	0.6	9.6	42.4
8	30	2.5	25	q12h	0	0	0.1	0.8	3	27.7	27.3
8	60	2.5	25	q12h	0	0	1.1	4.7	13.9	37.6	4.5
8	90	2.5	25	q12h	0	0.2	3.1	13.1	28.1	27.5	0.7
12	5	2.5	10	q12h	0	0.1	0.9	4	10	40	9.1
12	10	2.5	10	q12h	0	0.1	2.2	8.4	20.2	34.2	1.1
12	15	2.5	10	q12h	0	0.2	3.5	16.7	31.8	21.2	0.1
12	30	2.5	10	q12h	0.2	1.6	16.4	37.2	36.3	3	0
12	60	2.5	10	q12h	0.8	7.8	36.4	29.2	14.3	0	0
12	90	2.5	10	q12h	2.4	17.8	33.5	15.2	3.2	0	0
12	5	2.5	15	q12h	0	0	0.1	0.8	1.9	23	32.5
12	10	2.5	15	q12h	0	0	0.1	1.9	5.7	37	15.7
12	15	2.5	15	q12h	0	0	0.6	3.5	11.8	41.9	5.6
12	30	2.5	15	q12h	0	0.2	3.7	16.3	32.1	23	0.1
12	60	2.5	15	q12h	0.2	1.7	19	37.1	33	2.7	0
12	90	2.5	15	q12h	0.9	5.3	31.5	34.3	22.1	0.2	0
12	5	2.5	20	q12h	0	0	0.1	0	0.8	10.2	40
12	10	2.5	20	q12h	0	0	0.1	0.4	1.9	20.2	34.2
12	15	2.5	20	q12h	0	0	0.1	1.4	3.6	32	21.1
12	30	2.5	20	q12h	0	0	1.2	5.5	16.1	36.7	3
12	60	2.5	20	q12h	0	0.9	7	25.3	37.9	14	0
12	90	2.5	20	q12h	0.2	2	18.3	36.9	34	3.1	0
12	5	2.5	25	q12h	0	0	0	0.1	0.3	4.4	30.7
12	10	2.5	25	q12h	0	0	0	0.1	0.6	10.3	42
12	15	2.5	25	q12h	0	0	0	0.2	1.8	19.4	34.3
12	30	2.5	25	q12h	0	0	0.6	2.8	7.5	40.5	11.2
12	60	2.5	25	q12h	0	0.2	3.7	13.7	28.4	26.2	0.7
12	90	2.5	25	q12h	0	1.1	9.2	27.4	37.6	10.1	0
16	5	2.5	10	q12h	0	0.1	1.3	5	13.2	39.6	5.3
16	10	2.5	10	q12h	0	0.1	3.1	13.9	30.6	24.9	0.2
16	15	2.5	10	q12h	0	0.4	7.3	25.3	40.5	11.4	0
16	30	2.5	10	q12h	0.3	3.2	26.8	37.5	28	0.6	0
16	60	2.5	10	q12h	1.8	15.6	34.2	19	5.1	0	0
16	90	2.5	10	q12h	5	26.8	26.7	6.1	0.9	0	0
16	5	2.5	15	q12h	0	0	0.1	1.1	3	28.9	23.9
16	10	2.5	15	q12h	0	0	0.3	3	9.7	42.6	7.4
16	15	2.5	15	q12h	0	0	1.8	6.7	19.3	34.7	2.1
16	30	2.5	15	q12h	0	0.9	8.1	27.6	39.7	10.7	0
16	60	2.5	15	q12h	0.7	3.9	29.5	34.7	25.7	0.5	0
16	90	2.5	15	q12h	1.1	10.5	35.7	26.8	10.1	0	0
16	5	2.5	20	q12h	0	0	0.1	0.2	1.1	13.3	39.7
16	10	2.5	20	q12h	0	0	0.1	1	3	30.5	24.8
16	15	2.5	20	q12h	0	0	0.3	2.7	6.8	41.4	11.2
16	30	2.5	20	q12h	0	0.1	3	12.3	27.4	27.8	0.6
16	60	2.5	20	q12h	0.1	1.7	14.9	35.3	35.2	4.4	0
16	90	2.5	20	q12h	0.9	3.5	27.2	35.3	26.9	0.6	0
16	5	2.5	25	q12h	0	0	0	0.1	0.3	6	37.7
16	10	2.5	25	q12h	0	0	0	0.2	1.6	18.1	37.8
16	15	2.5	25	q12h	0	0	0.1	1	3.5	28.4	26.1
16	30	2.5	25	q12h	0	0	1.2	5.4	15.4	36.7	3.6
16	60	2.5	25	q12h	0	0.9	6.6	24.8	37.8	14.6	0
16	90	2.5	25	q12h	0.2	2.2	18.1	35.8	35	3.3	0
20	5	2.5	10	q12h	0	0.1	1.7	6.9	17.5	38.1	1.7
20	10	2.5	10	q12h	0	0.2	4.5	20.3	38.2	16	0.1
20	15	2.5	10	q12h	0.1	1	12.5	34	38.9	4.7	0
20	30	2.5	10	q12h	1	5.9	33.4	33.6	19.8	0.1	0
20	60	2.5	10	q12h	3.2	21.8	30.9	10.2	2.1	0	0
20	90	2.5	10	q12h	7.9	30	19.2	2.9	0.1	0	0
20	5	2.5	15	q12h	0	0	0.1	1.7	4.5	34.3	20.1
20	10	2.5	15	q12h	0	0	1.2	4.5	14.5	39.3	3.2
20	15	2.5	15	q12h	0	0.1	3	12.2	27.6	27.4	0.2
20	30	2.5	15	q12h	0.1	1.3	13.9	34.6	36.1	4.5	0
20	60	2.5	15	q12h	1.1	7.3	35.7	30.2	16.3	0	0
20	90	2.5	15	q12h	2	17.1	33.2	18.7	4	0	0
20	5	2.5	20	q12h	0	0	0.1	0.3	1.7	17.9	38
20	10	2.5	20	q12h	0	0	0.2	1.9	4.4	38.4	15.9
20	15	2.5	20	q12h	0	0	0.8	4.3	12.3	38.7	4.7
20	30	2.5	20	q12h	0	0.5	5.1	19.8	35.2	19.3	0.1
20	60	2.5	20	q12h	0.3	2.9	23.3	36.8	30.4	1.8	0
20	90	2.5	20	q12h	1.2	6.5	33.8	30.9	18.1	0	0
20	5	2.5	25	q12h	0	0	0	0.1	0.3	8.5	42.4
20	10	2.5	25	q12h	0	0	0.1	0.2	2.3	23.9	31.2
20	15	2.5	25	q12h	0	0	0.2	1.8	4.7	37.3	16.2
20	30	2.5	25	q12h	0	0.1	2.4	9.8	23.6	30.3	1.7
20	60	2.5	25	q12h	0.1	1.7	12.9	31.5	35.7	7	0
20	90	2.5	25	q12h	0.4	3	24.7	35.9	28.6	1.2	0
24	5	2.5	10	q12h	0	0.1	2.2	8.9	21.4	31.8	0.9
24	10	2.5	10	q12h	0	0.6	8	26.6	41.3	10.1	0
24	15	2.5	10	q12h	0.2	1.7	17.9	38.7	35.5	2.7	0
24	30	2.5	10	q12h	0.9	8.9	36.8	27.8	11.6	0	0
24	60	2.5	10	q12h	5.5	27.9	26.4	5.5	0.5	0	0
24	90	2.5	10	q12h	11.5	31.5	13.1	0.8	0	0	0
24	5	2.5	15	q12h	0	0	0	2.3	6.6	38.7	13.9
24	10	2.5	15	q12h	0	0	1.8	7.8	19.9	34.7	1.7
24	15	2.5	15	q12h	0	0.2	4.3	17.9	33.6	20.7	0.1
24	30	2.5	15	q12h	0.2	2	20.3	38.3	32.8	2.5	0
24	60	2.5	15	q12h	1.2	11.3	34.8	25.9	9.7	0	0
24	90	2.5	15	q12h	3.1	20.9	31.4	11.2	2	0	0
24	5	2.5	20	q12h	0	0	0.1	0.4	2.3	21.4	31.6
24	10	2.5	20	q12h	0	0	0.3	2.8	7.3	41.7	9.9
24	15	2.5	20	q12h	0	0	1.3	6.7	17.8	35.8	2.6
24	30	2.5	20	q12h	0	0.9	8.2	27.3	38.1	10.8	0
24	60	2.5	20	q12h	0.9	4	28.1	34.8	25.4	0.3	0
24	90	2.5	20	q12h	1.3	11.3	34.9	27.9	10.6	0	0
24	5	2.5	25	q12h	0	0	0	0.1	0.7	11.2	42.1
24	10	2.5	25	q12h	0	0	0.2	1	3.4	29.3	24.8
24	15	2.5	25	q12h	0	0	0.8	3	8.5	40.8	9
24	30	2.5	25	q12h	0	0.3	4.1	15	30.8	25.3	0.1
24	60	2.5	25	q12h	0.3	2.3	19	35.7	34	3.3	0
24	90	2.5	25	q12h	1	4.3	30.2	34.5	23.7	0.3	0
28	5	2.5	10	q12h	0	0.1	2.6	12.3	27.2	27.3	0.3
28	10	2.5	10	q12h	0.1	0.9	11.5	32	39	5.6	0
28	15	2.5	10	q12h	0.2	2.5	23.6	38.7	31.4	1.4	0
28	30	2.5	10	q12h	1.2	12.5	35.4	23.5	7.3	0	0
28	60	2.5	10	q12h	7.6	29.8	21.3	3	0.2	0	0
28	90	2.5	10	q12h	15	30.8	8.8	0.3	0	0	0
28	5	2.5	15	q12h	0	0	0.2	2.7	7.8	42.1	9.4
28	10	2.5	15	q12h	0	0.1	2.6	11.6	25.7	30	0.8
28	15	2.5	15	q12h	0	0.7	6.9	23.4	38.2	14.3	0
28	30	2.5	15	q12h	0.5	3.6	26.5	35.9	28	0.9	0
28	60	2.5	15	q12h	1.8	16.2	33.7	20.3	4.9	0	0
28	90	2.5	15	q12h	4.8	24.8	28	7.5	0.7	0	0
28	5	2.5	20	q12h	0	0	0.1	0.6	2.8	27.5	27
28	10	2.5	20	q12h	0	0	0.9	3.9	11.6	39.5	5.4
28	15	2.5	20	q12h	0	0.1	2.6	9.5	23.3	31.5	1.4
28	30	2.5	20	q12h	0.1	1.4	12.1	32.5	36	6.9	0
28	60	2.5	20	q12h	1.2	5.8	32.4	32.1	20.3	0.1	0
28	90	2.5	20	q12h	1.7	15.7	34.4	22.3	6.2	0	0
28	5	2.5	25	q12h	0	0	0	0.1	1.2	15.3	39.4
28	10	2.5	25	q12h	0	0	0.2	1.5	4.5	36.6	17.7
28	15	2.5	25	q12h	0	0	1	4.5	12.5	38.2	5.2
28	30	2.5	25	q12h	0	0.5	5.9	20.6	35.9	18.3	0
28	60	2.5	25	q12h	0.4	2.8	23.7	35.9	29	1.5	0
28	90	2.5	25	q12h	1.2	8.1	32.4	30.9	16.8	0	0
32	5	2.5	10	q12h	0	0.1	3.3	15.4	31.5	22.9	0.2
32	10	2.5	10	q12h	0.1	1.4	15.3	35.4	37.7	3.7	0
32	15	2.5	10	q12h	0.4	3.6	28.5	36.8	27	0.4	0
32	30	2.5	10	q12h	2.1	16.3	32.5	17.9	3.8	0	0
32	60	2.5	10	q12h	9.3	30.2	15.6	1.6	0	0	0
32	90	2.5	10	q12h	16.7	33.1	5.6	0.1	0	0	0
32	5	2.5	15	q12h	0	0	0.4	3.5	10.8	42.6	6.5
32	10	2.5	15	q12h	0	0.2	3.3	15.4	29.6	24.2	0.1
32	15	2.5	15	q12h	0	0.9	9	29	38.9	8.6	0
32	30	2.5	15	q12h	0.7	4.4	31.7	33.3	24.1	0.2	0
32	60	2.5	15	q12h	2.5	19.7	32.3	14.9	3.1	0	0
32	90	2.5	15	q12h	7.4	26.1	25.8	4	0.3	0	0
32	5	2.5	20	q12h	0	0	0.1	1.2	3.5	31.8	22.8
32	10	2.5	20	q12h	0	0	1.2	4.8	15.5	38.3	3.6
32	15	2.5	20	q12h	0	0.1	3.1	13.7	29.1	26.4	0.4
32	30	2.5	20	q12h	0.1	2	17.4	36.3	34.3	3.3	0
32	60	2.5	20	q12h	1.4	9.5	34.8	28.4	13.8	0	0
32	90	2.5	20	q12h	2.4	18.6	34.7	16.1	3.5	0	0
32	5	2.5	25	q12h	0	0	0	0.2	1.7	18.4	35.8
32	10	2.5	25	q12h	0	0	0.5	2.5	6.7	39.3	12.3
32	15	2.5	25	q12h	0	0	1.1	6.6	17	35.6	3
32	30	2.5	25	q12h	0	1	8.1	26.4	37.9	12.6	0
32	60	2.5	25	q12h	0.7	3.7	27	34.7	27.8	0.6	0
32	90	2.5	25	q12h	1	10.3	33.9	28.7	12.5	0	0
36	5	2.5	10	q12h	0	0.2	4	18.6	35.4	18.2	0.1
36	10	2.5	10	q12h	0.2	1.7	18.7	39.1	33.9	2.4	0
36	15	2.5	10	q12h	0.7	4.8	33	34.2	21.8	0.1	0
36	30	2.5	10	q12h	2.7	20.3	32.3	12.4	2.8	0	0
36	60	2.5	10	q12h	12	30.9	12.1	0.6	0	0	0
36	90	2.5	10	q12h	18	31.6	3.6	0	0	0	0
36	5	2.5	15	q12h	0	0	1	4.1	13.5	40.6	4
36	10	2.5	15	q12h	0	0.3	4.6	18.2	35.5	19.7	0.1
36	15	2.5	15	q12h	0.1	1.1	12.5	32.9	37.8	5.9	0
36	30	2.5	15	q12h	1.1	6	33.9	31.4	19	0	0
36	60	2.5	15	q12h	3.3	21.4	30.9	10.3	1.8	0	0
36	90	2.5	15	q12h	8.9	28.6	20.1	2.4	0.1	0	0
36	5	2.5	20	q12h	0	0	0.2	1.6	4	35.7	18
36	10	2.5	20	q12h	0	0	1.3	7.6	18.6	34	2.4
36	15	2.5	20	q12h	0	0.4	4.4	17.8	32.9	21.6	0.1
36	30	2.5	20	q12h	0.2	2.2	20.6	37.2	31.9	2.7	0
36	60	2.5	20	q12h	1.2	11.8	33.9	27.7	10.1	0	0
36	90	2.5	20	q12h	3	20.2	31.4	12.8	2.2	0	0
36	5	2.5	25	q12h	0	0	0	0.3	1.9	21.7	32.5
36	10	2.5	25	q12h	0	0	0.8	3.3	8.8	40.5	8.2
36	15	2.5	25	q12h	0	0.1	2.1	8.2	20.8	32.8	2.1
36	30	2.5	25	q12h	0.1	1.3	11.1	30.3	36.9	8.8	0
36	60	2.5	25	q12h	1.2	4.7	31.3	33	22.4	0.2	0
36	90	2.5	25	q12h	1.8	13	33.9	25.9	9	0	0
40	5	2.5	10	q12h	0	0.2	4.8	22.1	38.5	14.8	0.1
40	10	2.5	10	q12h	0.2	2.3	22.7	38.4	32.3	1.7	0
40	15	2.5	10	q12h	1	6.3	34.8	32.5	17.6	0	0
40	30	2.5	10	q12h	3.5	23.3	28.9	9.5	1.6	0	0
40	60	2.5	10	q12h	14.7	30.7	8.9	0.3	0	0	0
40	90	2.5	10	q12h	18.9	30.4	2.4	0	0	0	0
40	5	2.5	15	q12h	0	0	1.1	4.7	15.6	38	2.8
40	10	2.5	15	q12h	0	0.7	6.2	22.4	37.6	15.4	0
40	15	2.5	15	q12h	0.1	1.7	15.6	36.3	35.3	3.7	0
40	30	2.5	15	q12h	1	8.2	35.8	29	13.8	0	0
40	60	2.5	15	q12h	4.5	24.4	27.9	8	1	0	0
40	90	2.5	15	q12h	10.7	30.9	16.9	1.3	0	0	0
40	5	2.5	20	q12h	0	0	0.2	2.1	4.7	39	14.7
40	10	2.5	20	q12h	0	0.1	2.4	9.1	22.3	32.2	1.4
40	15	2.5	20	q12h	0	0.6	6.1	21.6	36.5	16.8	0
40	30	2.5	20	q12h	0.3	3.1	25	35.7	28.8	1.3	0
40	60	2.5	20	q12h	1.8	14.7	34.6	22.8	7.2	0	0
40	90	2.5	20	q12h	4	22.2	30.1	9.4	1.3	0	0
40	5	2.5	25	q12h	0	0	0.1	0.5	2.6	26	29
40	10	2.5	25	q12h	0	0	1	4	12.2	38.6	5.6
40	15	2.5	25	q12h	0	0.1	2.6	11.5	25	28.7	1.1
40	30	2.5	25	q12h	0.1	2	14.5	33.4	36.2	5.4	0
40	60	2.5	25	q12h	1.2	7.6	32.1	31.8	17.6	0	0
40	90	2.5	25	q12h	2	16.6	35.3	21.4	5.8	0	0
44	5	2.5	10	q12h	0	0.4	7	24.6	40.3	11.7	0
44	10	2.5	10	q12h	0.3	3	26.5	37.5	28.8	0.6	0
44	15	2.5	10	q12h	0.8	7.8	36.2	29.4	14.3	0	0
44	30	2.5	10	q12h	4.9	26.7	27	6.7	0.9	0	0
44	60	2.5	10	q12h	16	32	7	0.2	0	0	0
44	90	2.5	10	q12h	19.8	29.6	1.3	0	0	0	0
44	5	2.5	15	q12h	0	0	1.8	6.4	18.9	35.2	2.1
44	10	2.5	15	q12h	0	0.9	8	26.7	39.2	11.7	0
44	15	2.5	15	q12h	0.2	1.8	19.4	37.1	33.4	2.7	0
44	30	2.5	15	q12h	1.1	10.3	36	26.8	10.4	0	0
44	60	2.5	15	q12h	5.9	25.8	27	5	0.4	0	0
44	90	2.5	15	q12h	11.7	30.7	14.8	0.8	0	0	0
44	5	2.5	20	q12h	0	0	0.3	2.6	6.2	40.7	11.7
44	10	2.5	20	q12h	0	0.1	2.9	12	26.8	28.3	0.6
44	15	2.5	20	q12h	0	0.9	7.3	25.6	37.8	13.5	0
44	30	2.5	20	q12h	0.8	3.5	26.8	35.4	27.1	0.7	0
44	60	2.5	20	q12h	1.9	17.7	35	18.1	4.5	0	0
44	90	2.5	20	q12h	5.4	22.7	28.5	6.5	0.7	0	0
44	5	2.5	25	q12h	0	0	0.1	1	3.3	28.3	26.5
44	10	2.5	25	q12h	0	0	1.3	4.7	15	36.9	4
44	15	2.5	25	q12h	0	0.2	3.8	13.8	28.8	26	0.7
44	30	2.5	25	q12h	0.2	2.1	17.5	35.8	34.9	3.4	0
44	60	2.5	25	q12h	1.2	9.3	32.2	29.6	14.4	0	0
44	90	2.5	25	q12h	2.2	17.7	34.5	17.5	4.1	0	0
48	5	2.5	10	q12h	0.1	0.8	9.7	27.1	41.5	8.7	0
48	10	2.5	10	q12h	0.5	3.9	29.3	36.2	25.5	0.2	0
48	15	2.5	10	q12h	1.3	9.4	36.7	26.1	9.8	0	0
48	30	2.5	10	q12h	5.8	28.3	25.2	4.4	0.3	0	0
48	60	2.5	10	q12h	16.4	32.9	4.6	0	0	0	0
48	90	2.5	10	q12h	20.4	27.4	0.7	0	0	0	0
48	5	2.5	15	q12h	0	0	2	9.2	22	33.4	1.3
48	10	2.5	15	q12h	0	1.1	9.5	30.3	38.9	8.2	0
48	15	2.5	15	q12h	0.3	2.5	22.6	37.6	31.2	2.2	0
48	30	2.5	15	q12h	1.5	12.2	35.1	24.2	8.4	0	0
48	60	2.5	15	q12h	7.5	26.9	24.2	3.7	0.3	0	0
48	90	2.5	15	q12h	13.9	31.4	11.3	0.4	0	0	0
48	5	2.5	20	q12h	0	0	0.5	3	8.7	41.5	8.6
48	10	2.5	20	q12h	0	0.2	3.4	14.5	30.3	25.1	0.2
48	15	2.5	20	q12h	0	1.1	9.5	28.4	38.2	9	0
48	30	2.5	20	q12h	1	4.4	30.2	34.8	23.6	0.3	0
48	60	2.5	20	q12h	2.5	19	33.2	15.6	3.2	0	0
48	90	2.5	20	q12h	7	25.5	26.4	5	0.3	0	0
48	5	2.5	25	q12h	0	0	0.2	1.2	3.7	31.8	22.9
48	10	2.5	25	q12h	0	0	1.3	6.8	17.5	34.3	2.7
48	15	2.5	25	q12h	0	0.4	4.3	17.3	32.5	23	0.1
48	30	2.5	25	q12h	0.3	2.3	20.2	36.3	31.9	2.8	0
48	60	2.5	25	q12h	1.2	10.9	34.6	27.9	11.8	0	0
48	90	2.5	25	q12h	2.6	19	33.6	15	2.6	0	0
52	5	2.5	10	q12h	0.1	0.8	11.2	30.2	40.2	6.3	0
52	10	2.5	10	q12h	0.7	4.8	32.5	34.5	22.2	0.1	0
52	15	2.5	10	q12h	1.1	11.4	36	24	7.9	0	0
52	30	2.5	10	q12h	7.1	29.4	22.8	3.3	0.2	0	0
52	60	2.5	10	q12h	18.3	31.6	3.8	0	0	0	0
52	90	2.5	10	q12h	20.6	26.5	0.5	0	0	0	0
52	5	2.5	15	q12h	0	0	2.4	11.2	24.1	31.3	1.1
52	10	2.5	15	q12h	0.1	1.1	12.1	32.9	37.5	6.3	0
52	15	2.5	15	q12h	0.4	3.4	25.4	36.9	28.6	0.9	0
52	30	2.5	15	q12h	1.5	15.5	34.3	21.3	5.5	0	0
52	60	2.5	15	q12h	8.7	27.8	20.7	2.4	0.2	0	0
52	90	2.5	15	q12h	13.9	31.1	9.2	0.3	0	0	0
52	5	2.5	20	q12h	0	0	0.9	3.4	10.9	40.7	6.1
52	10	2.5	20	q12h	0	0.4	4.5	17.4	33.1	22.2	0.1
52	15	2.5	20	q12h	0.1	1.2	11.4	32.1	37.6	7.7	0
52	30	2.5	20	q12h	1.1	5.6	32	33	20.9	0.1	0
52	60	2.5	20	q12h	2.7	20	31.8	13.1	2.2	0	0
52	90	2.5	20	q12h	8.3	25.9	23.7	3.5	0.3	0	0
52	5	2.5	25	q12h	0	0	0.2	1.5	4.3	35.6	19.2
52	10	2.5	25	q12h	0	0.1	2	8	20.5	32.8	2.3
52	15	2.5	25	q12h	0	0.5	5	20.2	35	19.5	0
52	30	2.5	25	q12h	0.3	2.8	22.7	36.1	29.8	1.8	0
52	60	2.5	25	q12h	1.7	13.2	33.8	26	9.2	0	0
52	90	2.5	25	q12h	3	20.6	32	12.7	1.9	0	0
56	5	2.5	10	q12h	0.1	1	12.6	34.2	38.7	4.7	0
56	10	2.5	10	q12h	1	5.9	33.8	33.1	19.5	0.1	0
56	15	2.5	10	q12h	1.8	14.1	34.9	21.1	6	0	0
56	30	2.5	10	q12h	8	30.2	19.2	2.7	0	0	0
56	60	2.5	10	q12h	18.2	30.3	2.8	0	0	0	0
56	90	2.5	10	q12h	20.8	25.4	0.3	0	0	0	0
56	5	2.5	15	q12h	0	0.1	3	12.6	27.8	27.2	0.2
56	10	2.5	15	q12h	0.1	1.3	14.2	34.8	36.1	4.3	0
56	15	2.5	15	q12h	0.7	3.7	27.5	35.9	26.1	0.8	0
56	30	2.5	15	q12h	2	17.5	33.3	18.6	3.9	0	0
56	60	2.5	15	q12h	10.1	29.6	18	1.8	0	0	0
56	90	2.5	15	q12h	14.8	32.7	7.1	0.2	0	0	0
56	5	2.5	20	q12h	0	0	0.8	4.3	12.5	38.5	4.6
56	10	2.5	20	q12h	0	0.4	5.2	19.9	35.4	19	0.1
56	15	2.5	20	q12h	0.1	1.5	13.9	33.5	36.2	5.7	0
56	30	2.5	20	q12h	1.1	6.6	33.8	30.7	17.9	0	0
56	60	2.5	20	q12h	3.2	21.2	31.1	10.2	1.6	0	0
56	90	2.5	20	q12h	9.1	26.5	20.8	2.6	0.2	0	0
56	5	2.5	25	q12h	0	0	0.2	1.8	4.8	37.2	16
56	10	2.5	25	q12h	0	0.1	2.5	10.1	23.8	30.3	1.7
56	15	2.5	25	q12h	0	0.9	5.8	23.4	37	16.4	0
56	30	2.5	25	q12h	0.4	2.9	24.7	35.9	28.3	1.2	0
56	60	2.5	25	q12h	2	14.8	33.4	24.1	6.7	0	0
56	90	2.5	25	q12h	3.8	21.6	30.9	10.2	1.5	0	0
4	5	2.5	10	q24h	0	0.5	3.3	13.6	23.2	27.2	2.1
4	10	2.5	10	q24h	0	0.5	5.2	18.3	31.6	20.3	0.4
4	15	2.5	10	q24h	0	0.6	7.2	24.6	36.6	14.3	0.2
4	30	2.5	10	q24h	0	1.7	16.2	37.3	37.9	2.4	0
4	60	2.5	10	q24h	0.9	5.7	33.9	35.3	18.3	0.1	0
4	90	2.5	10	q24h	1.8	11.9	36.5	24.5	6.6	0	0
4	5	2.5	15	q24h	0	0.1	1	3.4	9.8	33.4	16.2
4	10	2.5	15	q24h	0.1	0.1	1.1	5	12.8	38	7.7
4	15	2.5	15	q24h	0.1	0	1.7	7.1	17.7	35.9	2.8
4	30	2.5	15	q24h	0.1	0.3	4.1	16.7	32.6	21.7	0.2
4	60	2.5	15	q24h	0.1	1.6	13.8	34.3	39.4	3.6	0
4	90	2.5	15	q24h	0	2.8	24.9	37.4	30.3	0.8	0
4	5	2.5	20	q24h	0	0	0.4	1.5	3.4	23.1	27.3
4	10	2.5	20	q24h	0	0.1	0.5	1.8	5	31.6	20.3
4	15	2.5	20	q24h	0	0.1	0.6	2.2	7.2	37	14.3
4	30	2.5	20	q24h	0	0.1	1.8	6.8	17	38.1	2.3
4	60	2.5	20	q24h	0.1	0.1	4.6	19.2	34.9	17.8	0.1
4	90	2.5	20	q24h	0.1	1.1	12.4	30.4	38.1	5.8	0
4	5	2.5	25	q24h	0	0	0	0.8	1.6	16.1	33.8
4	10	2.5	25	q24h	0	0	0	1.2	2	21.7	32.6
4	15	2.5	25	q24h	0	0	0.2	1.3	3.5	27.7	25.8
4	30	2.5	25	q24h	0	0	0.4	2.6	8.1	40.5	10.6
4	60	2.5	25	q24h	0	0.2	2.4	10.4	22.8	32.1	1.1
4	90	2.5	25	q24h	0.1	0.3	4.5	20.3	33.5	18.7	0.1
8	5	2.5	10	q24h	0	0.6	5.3	19.2	31.9	19.9	0.4
8	10	2.5	10	q24h	0	1	10.8	30.5	40.6	7.8	0
8	15	2.5	10	q24h	0	2	17	38.8	38.1	2.1	0
8	30	2.5	10	q24h	1	6.3	35.2	34	16.7	0.1	0
8	60	2.5	10	q24h	2	20.2	33.8	12.8	2.2	0	0
8	90	2.5	10	q24h	6.3	26.7	25.1	3.8	0.2	0	0
8	5	2.5	15	q24h	0.1	0.1	1.1	5.4	13.2	37.7	6.6
8	10	2.5	15	q24h	0.1	0	2.3	10.4	24	30.2	0.9
8	15	2.5	15	q24h	0.1	0.3	4.6	17.4	33.1	20.7	0.2
8	30	2.5	15	q24h	0.1	1.7	15.1	36	38.6	3.3	0
8	60	2.5	15	q24h	0.9	5.2	32.9	34.2	18.7	0.1	0
8	90	2.5	15	q24h	1.6	14	34.6	24.2	6.9	0	0
8	5	2.5	20	q24h	0	0.1	0.5	1.8	5.3	32.3	19.6
8	10	2.5	20	q24h	0	0.1	0.8	4.1	10.3	40.5	7.8
8	15	2.5	20	q24h	0	0.1	1.9	7	17.6	37.8	2
8	30	2.5	20	q24h	0.1	0.2	5.3	21	36.4	16.7	0.1
8	60	2.5	20	q24h	0.1	2.2	21.4	36.3	34.3	2	0
8	90	2.5	20	q24h	0.5	4.6	29.9	35.4	23.7	0.2	0
8	5	2.5	25	q24h	0	0	0	1.2	2.1	22.2	31.7
8	10	2.5	25	q24h	0	0	0.3	1.6	5.3	32.6	19.1
8	15	2.5	25	q24h	0	0.1	0.4	3	8.8	40.9	9
8	30	2.5	25	q24h	0	0.2	2.7	11.3	23.8	30.8	0.7
8	60	2.5	25	q24h	0.2	1.3	10.9	28.4	37.8	7.4	0
8	90	2.5	25	q24h	0.1	2.7	21.6	35	33.1	2	0
12	5	2.5	10	q24h	0	0.7	7.6	26.1	37.8	13.2	0.1
12	10	2.5	10	q24h	0	2	17.5	38.9	36.8	1.8	0
12	15	2.5	10	q24h	0	2.7	29.6	38	26.5	0.2	0
12	30	2.5	10	q24h	1.9	14.5	36.7	21.5	5	0	0
12	60	2.5	10	q24h	6.5	27.7	23.8	3.8	0.2	0	0
12	90	2.5	10	q24h	13.1	30.7	13.1	0.4	0	0	0
12	5	2.5	15	q24h	0.1	0	1.7	7.4	19.8	34.5	2.2
12	10	2.5	15	q24h	0.1	0.3	4.4	17.9	33.5	19.6	0.2
12	15	2.5	15	q24h	0	0.8	10.1	29.4	39.8	7.6	0
12	30	2.5	15	q24h	0	3.6	26	37.8	27.7	0.3	0
12	60	2.5	15	q24h	1.5	14.4	35.7	23.1	6.2	0	0
12	90	2.5	15	q24h	2.9	21.3	30.4	11.4	1.7	0	0
12	5	2.5	20	q24h	0	0.1	0.6	2.5	7.6	38	12.8
12	10	2.5	20	q24h	0	0.1	1.9	7.6	17.8	37.7	1.8
12	15	2.5	20	q24h	0.1	0.2	3.1	14.4	29.4	26.1	0.2
12	30	2.5	20	q24h	0.1	1.6	13.6	32.6	38.3	4.4	0
12	60	2.5	20	q24h	0.7	4.9	30.1	34.8	22.5	0.2	0
12	90	2.5	20	q24h	1.7	13.1	33.9	27.1	10.8	0	0
12	5	2.5	25	q24h	0	0	0.2	1.3	4	28.4	24.1
12	10	2.5	25	q24h	0	0.1	0.4	3.2	9.2	41.4	9
12	15	2.5	25	q24h	0	0.1	1.7	6.6	16.6	38.3	2.5
12	30	2.5	25	q24h	0.1	0.2	5.9	22.4	35.5	16.2	0
12	60	2.5	25	q24h	0.1	2.5	22.4	34.5	32.6	1.6	0
12	90	2.5	25	q24h	0.5	5.2	29	35	23.7	0.3	0
16	5	2.5	10	q24h	0	1.1	11.8	31.2	39.4	7.1	0
16	10	2.5	10	q24h	0.1	2.5	25.3	38.9	29	0.3	0
16	15	2.5	10	q24h	1.1	7.1	35.4	33.1	15.9	0.1	0
16	30	2.5	10	q24h	2.6	21.5	33.9	10.8	1.9	0	0
16	60	2.5	10	q24h	11.8	31.1	15.7	1	0	0	0
16	90	2.5	10	q24h	15.5	32	6.9	0.3	0	0	0
16	5	2.5	15	q24h	0.1	0	2.4	11.5	25.6	28.7	0.6
16	10	2.5	15	q24h	0	0.6	9.1	25.4	40.1	10.5	0
16	15	2.5	15	q24h	0.1	1.9	16.6	37.2	37.7	2.9	0
16	30	2.5	15	q24h	1.1	6.7	33.7	33	17.8	0	0
16	60	2.5	15	q24h	2.4	19.9	33.1	13.4	2.5	0	0
16	90	2.5	15	q24h	6.8	23.9	25.4	5.7	0.4	0	0
16	5	2.5	20	q24h	0	0.1	0.8	4.5	11.3	40.5	7.1
16	10	2.5	20	q24h	0.1	0.2	2.8	12.3	25.4	28.6	0.3
16	15	2.5	20	q24h	0.1	0.2	6.1	22.4	37.6	14.5	0.1
16	30	2.5	20	q24h	0.1	2.9	22.6	36.2	32.8	1.6	0
16	60	2.5	20	q24h	1.6	10.8	33.2	29.4	13.1	0	0
16	90	2.5	20	q24h	1.8	16.7	33.1	19.7	5	0	0
16	5	2.5	25	q24h	0	0	0.3	1.7	5.7	34.3	18.9
16	10	2.5	25	q24h	0	0.1	1.5	5.3	14.7	38.7	3.2
16	15	2.5	25	q24h	0	0.2	3	12.3	25.7	29.3	0.5
16	30	2.5	25	q24h	0.1	1.4	12.2	29.9	38.3	6.6	0
16	60	2.5	25	q24h	0.3	4.6	27.3	35.5	26.5	0.3	0
16	90	2.5	25	q24h	1.4	11.2	30.6	31.1	14	0	0
20	5	2.5	10	q24h	0	1.6	15.6	35.1	37.7	3.6	0
20	10	2.5	10	q24h	0.5	4.2	32.7	36.4	21.3	0.1	0
20	15	2.5	10	q24h	1.6	11.1	37.8	26	8.4	0	0
20	30	2.5	10	q24h	4.8	24.7	28.2	5.8	0.3	0	0
20	60	2.5	10	q24h	14.6	30.5	9.8	0.3	0	0	0
20	90	2.5	10	q24h	17.5	31.1	3.9	0.2	0	0	0
20	5	2.5	15	q24h	0.1	0	3.6	15.7	31.9	22.4	0.2
20	10	2.5	15	q24h	0	1.4	13.1	32.5	39.8	4.8	0
20	15	2.5	15	q24h	0.1	2.4	23.2	38	31.5	1	0
20	30	2.5	15	q24h	1.6	11.7	34.9	27.5	9.9	0	0
20	60	2.5	15	q24h	4.3	23.1	29.8	7.7	0.7	0	0
20	90	2.5	15	q24h	10.4	25.5	21.2	2.7	0.3	0	0
20	5	2.5	20	q24h	0	0.1	1.6	6.1	15.3	38.3	3.6
20	10	2.5	20	q24h	0.1	0.1	3.6	17.7	32.7	20.5	0.1
20	15	2.5	20	q24h	0.1	0.8	10.9	27.7	38.5	7.8	0
20	30	2.5	20	q24h	0.2	3.6	26.7	37	27.4	0.2	0
20	60	2.5	20	q24h	1.9	15.7	33.7	23.3	7.3	0	0
20	90	2.5	20	q24h	3.5	20.1	33.1	12.8	2.6	0	0
20	5	2.5	25	q24h	0	0	0.4	2.3	7.1	39.2	11.2
20	10	2.5	25	q24h	0	0.1	2.1	9.1	20.9	33.7	1.5
20	15	2.5	25	q24h	0.1	0.2	4.5	18	32.5	21	0.1
20	30	2.5	25	q24h	0.2	2.2	19.5	33.8	35.7	2.8	0
20	60	2.5	25	q24h	0.9	8.4	30.6	32.5	19.1	0.1	0
20	90	2.5	25	q24h	2.2	14	34.6	23.3	9.3	0	0
24	5	2.5	10	q24h	0	2	18.3	39.5	35.8	1.6	0
24	10	2.5	10	q24h	1.3	7.9	36.3	32.8	15	0.1	0
24	15	2.5	10	q24h	1.7	15.5	36.2	19.3	4.2	0	0
24	30	2.5	10	q24h	7.2	27.8	22.2	2.9	0.2	0	0
24	60	2.5	10	q24h	15.8	32.3	6.5	0.3	0	0	0
24	90	2.5	10	q24h	18.5	30.8	2.6	0.1	0	0	0
24	5	2.5	15	q24h	0.1	0.3	4.7	18.8	36	17.9	0.1
24	10	2.5	15	q24h	0.1	2.2	16.8	37.7	37.2	2.5	0
24	15	2.5	15	q24h	0.1	3.4	27.2	37.6	26	0.2	0
24	30	2.5	15	q24h	1.6	16.6	35.5	20.7	5.5	0	0
24	60	2.5	15	q24h	7.2	23.7	25	5.1	0.4	0	0
24	90	2.5	15	q24h	11.8	28.4	17.5	1.8	0.2	0	0
24	5	2.5	20	q24h	0	0.1	2.2	8.1	19	35.7	1.6
24	10	2.5	20	q24h	0.1	0.2	6.9	22.9	38.2	13.8	0.1
24	15	2.5	20	q24h	0.1	1.7	15.1	33.5	37.3	3.8	0
24	30	2.5	20	q24h	0.8	5.7	30.4	33.7	20.3	0	0
24	60	2.5	20	q24h	2.1	17.2	32.5	19.1	4.8	0	0
24	90	2.5	20	q24h	4.4	21.6	29.4	9.4	1.2	0	0
24	5	2.5	25	q24h	0	0.1	0.5	3.3	10	42	7.7
24	10	2.5	25	q24h	0	0.2	3.3	12.6	26.6	28.3	0.3
24	15	2.5	25	q24h	0.1	0.3	6.2	23.3	36.7	13.9	0
24	30	2.5	25	q24h	0.1	2.7	23.2	34.4	30.7	1.3	0
24	60	2.5	25	q24h	1.5	11.6	31.3	29.4	13.4	0	0
24	90	2.5	25	q24h	2.5	16	35	20.1	6.6	0	0
28	5	2.5	10	q24h	0.1	2.6	22.9	40.2	31.1	0.6	0
28	10	2.5	10	q24h	1.4	11	36.9	27.8	9.4	0	0
28	15	2.5	10	q24h	1.8	19.2	34.9	14.3	2.4	0	0
28	30	2.5	10	q24h	11	29.2	18.1	1.2	0	0	0
28	60	2.5	10	q24h	16.3	31.3	4.6	0.2	0	0	0
28	90	2.5	10	q24h	18.7	29.2	1.8	0	0	0	0
28	5	2.5	15	q24h	0	0.3	7.1	23	39.2	12.8	0.1
28	10	2.5	15	q24h	0.1	2	22	38.3	33.1	1.5	0
28	15	2.5	15	q24h	0.9	4.7	31.2	35.8	20.2	0.1	0
28	30	2.5	15	q24h	2.3	18.8	34.5	15.8	3.2	0	0
28	60	2.5	15	q24h	10	25.4	21.9	3.3	0.3	0	0
28	90	2.5	15	q24h	12.7	29.6	13.9	1.1	0.1	0	0
28	5	2.5	20	q24h	0	0.1	2.4	10.9	23.2	31	0.6
28	10	2.5	20	q24h	0.1	0.8	9.8	27	38.9	9	0
28	15	2.5	20	q24h	0.1	2.4	20.6	35.3	35.9	2.3	0
28	30	2.5	20	q24h	1.3	8.8	32.7	30.3	15.1	0	0
28	60	2.5	20	q24h	2.7	19.8	33.6	13.8	3	0	0
28	90	2.5	20	q24h	7.4	23	27.5	7.2	0.9	0	0
28	5	2.5	25	q24h	0	0.1	1.1	4.2	13	39.3	4.7
28	10	2.5	25	q24h	0.1	0.2	4.3	16.4	30.6	23	0.1
28	15	2.5	25	q24h	0.1	0.9	10.4	26.9	37.4	8.7	0
28	30	2.5	25	q24h	0.2	3.3	25.7	36.3	28.9	0.3	0
28	60	2.5	25	q24h	2	13.2	33.7	24.7	10.2	0	0
28	90	2.5	25	q24h	2.7	17.4	32.7	17.8	4.8	0	0
32	5	2.5	10	q24h	0.1	2.6	27.9	38.2	27.4	0.3	0
32	10	2.5	10	q24h	1.8	12.9	36.5	23.4	5.8	0	0
32	15	2.5	10	q24h	3.2	21.9	32	9.2	1.5	0	0
32	30	2.5	10	q24h	12.4	30.8	14.8	0.6	0	0	0
32	60	2.5	10	q24h	18.1	31.3	3.1	0.1	0	0	0
32	90	2.5	10	q24h	18.2	26.9	1.2	0	0	0	0
32	5	2.5	15	q24h	0	0.6	9.6	28.1	39.9	8.7	0
32	10	2.5	15	q24h	0	3.3	25.3	38.1	29.1	0.6	0
32	15	2.5	15	q24h	1.4	8	33.9	31.8	16.4	0	0
32	30	2.5	15	q24h	2.6	20.4	31.9	12.4	2.1	0	0
32	60	2.5	15	q24h	11.9	27.4	19.9	2.5	0.3	0	0
32	90	2.5	15	q24h	13.8	30.9	11.6	0.8	0	0	0
32	5	2.5	20	q24h	0.1	0.2	3.1	13.3	27.7	27.3	0.3
32	10	2.5	20	q24h	0.1	1.4	12.7	31.5	38.5	5.1	0
32	15	2.5	20	q24h	0.1	3.1	23.1	36.9	31.9	1.2	0
32	30	2.5	20	q24h	1.6	11.9	33.4	28.4	11.9	0	0
32	60	2.5	20	q24h	4.1	20.7	31.6	10.9	1.9	0	0
32	90	2.5	20	q24h	8.9	23.5	24.2	5.1	0.5	0	0
32	5	2.5	25	q24h	0	0.1	1.7	6	15.8	38.9	2.8
32	10	2.5	25	q24h	0.1	0.3	5.1	21.3	34.8	17.3	0.1
32	15	2.5	25	q24h	0.1	1.6	12.9	31.6	37.4	5.7	0
32	30	2.5	25	q24h	0.4	4.5	28.9	34.6	25.2	0.3	0
32	60	2.5	25	q24h	2.5	14.9	34.2	22	7.9	0	0
32	90	2.5	25	q24h	3.4	17.8	32.6	14.6	3.3	0	0
36	5	2.5	10	q24h	0.3	3.3	30	37.9	23.6	0.2	0
36	10	2.5	10	q24h	1.6	15.9	35.2	19	3.8	0	0
36	15	2.5	10	q24h	3.7	23.6	29.7	6.7	0.6	0	0
36	30	2.5	10	q24h	13.7	30.1	10.9	0.3	0	0	0
36	60	2.5	10	q24h	18.4	30.5	2.3	0.1	0	0	0
36	90	2.5	10	q24h	17.4	25.4	1	0	0	0	0
36	5	2.5	15	q24h	0	1.3	11.5	30.9	39.7	6.2	0
36	10	2.5	15	q24h	0.3	3.7	28.1	37.1	25.4	0.1	0
36	15	2.5	15	q24h	1.6	10.7	34.5	29.2	11.8	0	0
36	30	2.5	15	q24h	4.2	23	31.1	8.5	1	0	0
36	60	2.5	15	q24h	11.6	29.4	17.1	1.4	0.2	0	0
36	90	2.5	15	q24h	14	32	9.6	0.4	0	0	0
36	5	2.5	20	q24h	0.1	0.2	3.5	15.6	31	22.7	0.1
36	10	2.5	20	q24h	0.1	2	15.8	35.2	37.4	3.4	0
36	15	2.5	20	q24h	0.1	3.2	25.4	36.8	29.4	0.5	0
36	30	2.5	20	q24h	2.3	15	33.8	25.2	8.2	0	0
36	60	2.5	20	q24h	5	22.4	28.7	9	1.2	0	0
36	90	2.5	20	q24h	10.1	25.3	22.5	4.4	0.4	0	0
36	5	2.5	25	q24h	0	0.1	1.8	8.2	18.9	36.3	2
36	10	2.5	25	q24h	0.1	0.5	6.8	24.2	36.8	13.1	0
36	15	2.5	25	q24h	0.2	2.2	17.5	33.5	37	3.5	0
36	30	2.5	25	q24h	0.7	7.5	30.6	33.5	20.5	0.2	0
36	60	2.5	25	q24h	2.6	16.2	34.3	20	5.8	0	0
36	90	2.5	25	q24h	4.2	19.6	32	12.2	2.6	0	0
40	5	2.5	10	q24h	0.7	5.1	33.5	35.5	19.1	0.1	0
40	10	2.5	10	q24h	1.9	18.9	34.7	15	2.5	0	0
40	15	2.5	10	q24h	5.9	25.8	27.4	4.6	0.2	0	0
40	30	2.5	10	q24h	14.5	31.1	8.7	0.3	0	0	0
40	60	2.5	10	q24h	18.7	29.2	1.8	0	0	0	0
40	90	2.5	10	q24h	19.2	24.6	0.6	0	0	0	0
40	5	2.5	15	q24h	0	1.6	13.6	34.1	39.6	3.8	0
40	10	2.5	15	q24h	0.9	4.5	30.8	36	21.5	0.1	0
40	15	2.5	15	q24h	1.6	12.5	34.5	26.9	8.3	0	0
40	30	2.5	15	q24h	4.7	23.3	28.2	7.2	0.5	0	0
40	60	2.5	15	q24h	12.8	29.8	14.2	1.2	0.1	0	0
40	90	2.5	15	q24h	14.5	32.5	7.5	0.4	0	0	0
40	5	2.5	20	q24h	0.1	0.1	4.4	18.6	34.2	18.5	0.1
40	10	2.5	20	q24h	0.1	2.4	19.4	35.6	35.9	2.5	0
40	15	2.5	20	q24h	0.3	4.2	27.8	36.4	26.2	0.2	0
40	30	2.5	20	q24h	2.1	15.8	35.1	21.5	6.5	0	0
40	60	2.5	20	q24h	6.8	22.6	27.5	7.5	1	0	0
40	90	2.5	20	q24h	11	27.4	20.5	2.9	0.4	0	0
40	5	2.5	25	q24h	0	0.2	2.3	10.2	21.9	32.4	1.2
40	10	2.5	25	q24h	0.1	0.9	10.2	26.6	37.9	9.4	0
40	15	2.5	25	q24h	0.2	2.5	20.2	34.5	34.6	2.3	0
40	30	2.5	25	q24h	1	9.4	30.4	31.3	17.6	0.1	0
40	60	2.5	25	q24h	2.7	17.3	32.8	18.2	4.9	0	0
40	90	2.5	25	q24h	5.2	21	31.2	9.7	2	0	0
44	5	2.5	10	q24h	1.1	6.9	35.8	33.3	15.9	0.1	0
44	10	2.5	10	q24h	2.4	20.8	33.6	11.5	1.9	0	0
44	15	2.5	10	q24h	6.7	27.5	23.5	3.6	0.2	0	0
44	30	2.5	10	q24h	14.5	32	7	0.3	0	0	0
44	60	2.5	10	q24h	18.7	28.2	1.5	0	0	0	0
44	90	2.5	10	q24h	19.3	23.5	0.3	0	0	0	0
44	5	2.5	15	q24h	0.1	1.8	16	36.8	37.9	2.9	0
44	10	2.5	15	q24h	1	6.5	33.2	33.8	18	0	0
44	15	2.5	15	q24h	1.5	15.2	35.4	23	6.1	0	0
44	30	2.5	15	q24h	6.6	23.5	25.8	5.8	0.4	0	0
44	60	2.5	15	q24h	14	30	12.7	1	0.1	0	0
44	90	2.5	15	q24h	15.8	32.8	6.2	0.3	0	0	0
44	5	2.5	20	q24h	0.1	0.3	5.8	22	37.5	14.8	0.1
44	10	2.5	20	q24h	0.1	2.6	22	36.6	33.1	1.6	0
44	15	2.5	20	q24h	0.8	5	29.9	34.8	22.2	0.1	0
44	30	2.5	20	q24h	1.9	16.5	33.2	19.9	5	0	0
44	60	2.5	20	q24h	8.1	23.4	25.5	6	0.7	0	0
44	90	2.5	20	q24h	12.1	27.2	18.1	2.6	0.2	0	0
44	5	2.5	25	q24h	0	0.2	3	11.8	25	29.6	0.5
44	10	2.5	25	q24h	0.2	1.4	11.9	29.4	38	6.9	0
44	15	2.5	25	q24h	0.1	2.4	22.4	34.5	32.7	1.5	0
44	30	2.5	25	q24h	1.4	11	31	31.2	14.4	0	0
44	60	2.5	25	q24h	3.1	17.7	33.2	16	3.8	0	0
44	90	2.5	25	q24h	6.5	22.4	28.5	8.5	1.2	0	0
48	5	2.5	10	q24h	1.5	8.8	38.1	30.2	12.8	0	0
48	10	2.5	10	q24h	3	21.5	32.3	8.3	1.1	0	0
48	15	2.5	10	q24h	8.2	27.8	20.7	2.6	0.2	0	0
48	30	2.5	10	q24h	16.5	32.4	6	0.3	0	0	0
48	60	2.5	10	q24h	17.9	26.6	1.1	0	0	0	0
48	90	2.5	10	q24h	20.8	22.6	0.3	0	0	0	0
48	5	2.5	15	q24h	0.1	2.2	18.4	38.6	36.3	2.3	0
48	10	2.5	15	q24h	1.4	8.2	34.2	31.8	14.8	0	0
48	15	2.5	15	q24h	1.7	17.5	35.1	19.5	4.5	0	0
48	30	2.5	15	q24h	8.9	24.5	23.7	4.8	0.3	0	0
48	60	2.5	15	q24h	13.7	30.9	11	0.7	0	0	0
48	90	2.5	15	q24h	15.9	32.6	5	0.2	0	0	0
48	5	2.5	20	q24h	0.1	0.3	7.5	23.8	39.2	12	0
48	10	2.5	20	q24h	0.1	3.1	23.9	37	31.8	1.1	0
48	15	2.5	20	q24h	1.1	6.8	30.9	32.1	18.6	0	0
48	30	2.5	20	q24h	2.3	18.3	33.6	17.1	4.2	0	0
48	60	2.5	20	q24h	9.1	24.1	23.7	4.8	0.5	0	0
48	90	2.5	20	q24h	12.1	28.1	16.4	2.1	0.2	0	0
48	5	2.5	25	q24h	0	0.2	3.5	13.5	27.8	27.2	0.3
48	10	2.5	25	q24h	0.1	1.7	14	32.5	36.5	4.9	0
48	15	2.5	25	q24h	0	3.1	23.5	34.9	30.7	0.9	0
48	30	2.5	25	q24h	1.7	12.1	31.2	28.7	12.4	0	0
48	60	2.5	25	q24h	3.7	17.7	32.2	14	3.2	0	0
48	90	2.5	25	q24h	7.1	23	27	7.3	0.7	0	0
52	5	2.5	10	q24h	1.3	10.6	37.5	28.2	10.2	0	0
52	10	2.5	10	q24h	3.7	23.6	29.8	6.9	0.6	0	0
52	15	2.5	10	q24h	10.6	29	18.1	1.7	0	0	0
52	30	2.5	10	q24h	16.2	31	5.2	0.2	0	0	0
52	60	2.5	10	q24h	17.5	25.7	1	0	0	0	0
52	90	2.5	10	q24h	20.3	21.8	0.3	0	0	0	0
52	5	2.5	15	q24h	0.1	2.1	21.1	38.3	34.4	1.6	0
52	10	2.5	15	q24h	1.5	10.3	34.6	29.7	11.9	0	0
52	15	2.5	15	q24h	2.2	18.7	34.7	16.4	3.5	0	0
52	30	2.5	15	q24h	9.9	25.6	22.1	3.6	0.3	0	0
52	60	2.5	15	q24h	14.1	32.3	9.7	0.4	0	0	0
52	90	2.5	15	q24h	16.4	32.4	4	0.2	0	0	0
52	5	2.5	20	q24h	0.1	0.8	8.8	27.1	38.9	9.7	0
52	10	2.5	20	q24h	0.1	3.1	25.2	37.4	29.8	0.5	0
52	15	2.5	20	q24h	1.1	8.5	32.4	31.1	15.4	0	0
52	30	2.5	20	q24h	2.4	19.6	33.7	14.8	3	0	0
52	60	2.5	20	q24h	10.1	25.1	22.6	4.5	0.4	0	0
52	90	2.5	20	q24h	12.1	28.8	14.8	1.7	0.2	0	0
52	5	2.5	25	q24h	0.1	0.2	4.1	15.6	30.1	24.5	0.1
52	10	2.5	25	q24h	0.2	2.2	16.8	33.8	37.1	3.5	0
52	15	2.5	25	q24h	0.1	3.3	25.4	35	29.2	0.7	0
52	30	2.5	25	q24h	2	13	33.7	25.5	10.5	0	0
52	60	2.5	25	q24h	4.2	19.3	32.1	12.4	2.6	0	0
52	90	2.5	25	q24h	8.1	24.1	24.7	6.7	0.6	0	0
56	5	2.5	10	q24h	1.7	11.2	37.7	25.8	8.1	0	0
56	10	2.5	10	q24h	4.9	24.8	28	5.8	0.3	0	0
56	15	2.5	10	q24h	11.4	30.8	17	1.1	0	0	0
56	30	2.5	10	q24h	17.4	31	3.9	0.2	0	0	0
56	60	2.5	10	q24h	18.6	25.1	0.7	0	0	0	0
56	90	2.5	10	q24h	20.3	21	0.2	0	0	0	0
56	5	2.5	15	q24h	0.1	2.4	22.9	38.4	31.5	1	0
56	10	2.5	15	q24h	1.6	11.5	34.8	27.3	9.6	0	0
56	15	2.5	15	q24h	2.4	19.4	33.4	14.5	2.8	0	0
56	30	2.5	15	q24h	10.5	25.9	21.2	2.7	0.3	0	0
56	60	2.5	15	q24h	13.8	32.1	8.5	0.4	0	0	0
56	90	2.5	15	q24h	16.6	31.9	3.3	0.2	0	0	0
56	5	2.5	20	q24h	0.1	0.8	10.9	28.1	38.9	7.7	0
56	10	2.5	20	q24h	0.2	3.5	26.7	37	27.5	0.2	0
56	15	2.5	20	q24h	1.6	9.5	32.7	30.5	14	0	0
56	30	2.5	20	q24h	3.5	20.1	33.1	12.7	2.6	0	0
56	60	2.5	20	q24h	10.9	26.4	21.3	3.3	0.4	0	0
56	90	2.5	20	q24h	12.9	30.2	14.2	1.1	0.1	0	0
56	5	2.5	25	q24h	0.1	0.2	4.5	18.1	32.7	20.9	0.1
56	10	2.5	25	q24h	0.2	2.2	19.3	34	35.6	2.7	0
56	15	2.5	25	q24h	0.3	3.9	26.3	35.9	27.7	0.3	0
56	30	2.5	25	q24h	2.2	13.9	34.4	23.3	9.2	0	0
56	60	2.5	25	q24h	4.9	20.3	31.5	10.7	2	0	0
56	90	2.5	25	q24h	9.9	24.9	23.8	4.9	0.6	0	0
4	5	2.5	10	q6h	0	0	0	0.1	0.8	4.6	29.7
4	10	2.5	10	q6h	0	0	0	0.1	0.7	7.3	35.6
4	15	2.5	10	q6h	0	0	0	0.1	0.9	10.2	40.7
4	30	2.5	10	q6h	0	0	0	0.2	1.5	21	34.4
4	60	2.5	10	q6h	0	0	0	2.1	5.4	40.9	12.8
4	90	2.5	10	q6h	0	0	0.9	4.6	15.1	39.2	3.1
4	5	2.5	15	q6h	0	0	0	0	0	1.6	12.9
4	10	2.5	15	q6h	0	0	0	0	0.1	1.8	18.6
4	15	2.5	15	q6h	0	0	0	0	0.1	1.8	22.9
4	30	2.5	15	q6h	0	0	0	0	0.1	5	38
4	60	2.5	15	q6h	0	0	0	0	1	16.8	37.3
4	90	2.5	15	q6h	0	0	0	0.9	3.5	31.2	24.3
4	5	2.5	20	q6h	0	0	0	0	0	0.7	4.6
4	10	2.5	20	q6h	0	0	0	0	0	0.7	7.3
4	15	2.5	20	q6h	0	0	0	0	0	0.8	10.1
4	30	2.5	20	q6h	0	0	0	0	0	1.5	21.2
4	60	2.5	20	q6h	0	0	0	0	0	5.4	40.9
4	90	2.5	20	q6h	0	0	0	0	0.9	15.2	39.2
4	5	2.5	25	q6h	0	0	0	0	0	0.1	2.5
4	10	2.5	25	q6h	0	0	0	0	0	0.2	3.2
4	15	2.5	25	q6h	0	0	0	0	0	0.2	4.1
4	30	2.5	25	q6h	0	0	0	0	0	0.6	10.8
4	60	2.5	25	q6h	0	0	0	0	0	2.4	27.2
4	90	2.5	25	q6h	0	0	0	0	0.1	6.8	40.5
8	5	2.5	10	q6h	0	0	0	0.1	0.7	7.5	36
8	10	2.5	10	q6h	0	0	0	0.1	1.2	14.3	41.5
8	15	2.5	10	q6h	0	0	0	0.2	1.5	21.4	32.7
8	30	2.5	10	q6h	0	0	0.1	2.2	6.8	41.1	11
8	60	2.5	10	q6h	0	0	2.6	12	26.5	28.9	0.6
8	90	2.5	10	q6h	0	0.8	7.9	25.7	39.4	12.4	0
8	5	2.5	15	q6h	0	0	0	0	0.1	1.7	19.2
8	10	2.5	15	q6h	0	0	0	0	0.1	2.5	28.6
8	15	2.5	15	q6h	0	0	0	0	0.1	5.6	39.6
8	30	2.5	15	q6h	0	0	0	0.1	1.1	18.9	35.3
8	60	2.5	15	q6h	0	0	0.3	2.6	7.9	40.4	10.6
8	90	2.5	15	q6h	0	0	1.7	8	18.9	33.9	2.7
8	5	2.5	20	q6h	0	0	0	0	0	0.7	7.5
8	10	2.5	20	q6h	0	0	0	0	0	1.1	14.4
8	15	2.5	20	q6h	0	0	0	0	0	1.5	21.4
8	30	2.5	20	q6h	0	0	0	0	0.1	7	41.1
8	60	2.5	20	q6h	0	0	0	0.8	2.6	26.8	28.7
8	90	2.5	20	q6h	0	0	0.5	2.8	8	39.5	12.3
8	5	2.5	25	q6h	0	0	0	0	0	0.2	3.2
8	10	2.5	25	q6h	0	0	0	0	0	0.3	5.7
8	15	2.5	25	q6h	0	0	0	0	0	0.7	11
8	30	2.5	25	q6h	0	0	0	0	0	2.8	29.1
8	60	2.5	25	q6h	0	0	0	0.1	1	14.6	37.7
8	90	2.5	25	q6h	0	0	0	1	3	30.7	25.9
12	5	2.5	10	q6h	0	0	0	0.1	0.9	10.9	40.4
12	10	2.5	10	q6h	0	0	0	0.2	1.6	21.8	31.3
12	15	2.5	10	q6h	0	0	0	1.4	3.9	35.1	19.2
12	30	2.5	10	q6h	0	0	1.2	6.3	16.8	37.5	2.5
12	60	2.5	10	q6h	0	0.8	8.3	27.7	39	11.2	0
12	90	2.5	10	q6h	0.2	2	20.4	37.6	32.2	2.7	0
12	5	2.5	15	q6h	0	0	0	0	0.1	1.8	25
12	10	2.5	15	q6h	0	0	0	0	0.1	5.8	40.1
12	15	2.5	15	q6h	0	0	0	0	0.3	12.3	42.1
12	30	2.5	15	q6h	0	0	0	1.2	3.8	33.8	21
12	60	2.5	15	q6h	0	0	2	8.1	19.7	33	2.6
12	90	2.5	15	q6h	0	0.6	6.5	20.1	35.1	17.1	0
12	5	2.5	20	q6h	0	0	0	0	0	0.9	10.9
12	10	2.5	20	q6h	0	0	0	0	0	1.6	22.1
12	15	2.5	20	q6h	0	0	0	0	0	4	35.2
12	30	2.5	20	q6h	0	0	0	0.1	1.1	16.7	37.7
12	60	2.5	20	q6h	0	0	0.6	2.9	8.3	39.7	11.2
12	90	2.5	20	q6h	0	0	2.2	9	20.1	32.4	2.7
12	5	2.5	25	q6h	0	0	0	0	0	0.2	4.6
12	10	2.5	25	q6h	0	0	0	0	0	0.7	11.4
12	15	2.5	25	q6h	0	0	0	0	0	1.6	20.9
12	30	2.5	25	q6h	0	0	0	0	0.2	8.2	40.8
12	60	2.5	25	q6h	0	0	0.1	1.1	3.1	32.2	24.3
12	90	2.5	25	q6h	0	0	1	4	10.2	37.9	9.1
16	5	2.5	10	q6h	0	0	0	0.1	1.2	15.2	40.4
16	10	2.5	10	q6h	0	0	0	1.2	3.1	31.2	22.3
16	15	2.5	10	q6h	0	0	0.2	2.6	7.7	43.2	9.5
16	30	2.5	10	q6h	0	0	2.7	13.4	28.5	26.6	0.4
16	60	2.5	10	q6h	0	1.5	17.1	36.6	33.9	3.3	0
16	90	2.5	10	q6h	0.8	6.1	32.5	32.7	21.5	0.4	0
16	5	2.5	15	q6h	0	0	0	0	0.1	2.8	30.4
16	10	2.5	15	q6h	0	0	0	0	0.1	10.2	44.4
16	15	2.5	15	q6h	0	0	0	0.2	1.5	20.1	34.1
16	30	2.5	15	q6h	0	0	0.5	2.9	9.2	40.5	8.7
16	60	2.5	15	q6h	0	0.4	4.6	17.5	33.8	22.9	0.3
16	90	2.5	15	q6h	0	1.1	12.8	33.4	35.9	7.3	0
16	5	2.5	20	q6h	0	0	0	0	0	1.2	15.2
16	10	2.5	20	q6h	0	0	0	0	0	3.1	31.2
16	15	2.5	20	q6h	0	0	0	0	0.2	7.7	43.2
16	30	2.5	20	q6h	0	0	0	0.9	2.9	28.9	26.6
16	60	2.5	20	q6h	0	0	1.3	7.1	17.5	33.9	3.3
16	90	2.5	20	q6h	0	0.7	5.4	18	33.5	20.9	0.4
16	5	2.5	25	q6h	0	0	0	0	0	0.4	6.2
16	10	2.5	25	q6h	0	0	0	0	0	1.4	17.7
16	15	2.5	25	q6h	0	0	0	0	0	3.2	30.4
16	30	2.5	25	q6h	0	0	0	0.2	1.1	16.6	36.8
16	60	2.5	25	q6h	0	0	0.9	2.8	8.9	38.7	11.7
16	90	2.5	25	q6h	0	0.3	2	9.2	21.1	31.2	2.9
20	5	2.5	10	q6h	0	0	0	0.2	1.5	19.3	37
20	10	2.5	10	q6h	0	0	0	1.9	5.3	39.4	14.6
20	15	2.5	10	q6h	0	0	0.8	4.1	12.5	40.9	4
20	30	2.5	10	q6h	0	0.3	6.5	20.6	36.8	16.3	0
20	60	2.5	10	q6h	0.5	3.3	27.3	35.3	26.9	1.1	0
20	90	2.5	10	q6h	1	8.8	36.5	25.2	11.6	0	0
20	5	2.5	15	q6h	0	0	0	0	0.1	4.4	35.4
20	10	2.5	15	q6h	0	0	0	0	0.6	15.2	39.7
20	15	2.5	15	q6h	0	0	0	0.6	3.3	27.6	26.9
20	30	2.5	15	q6h	0	0	1.1	6.2	16	36.6	3.8
20	60	2.5	15	q6h	0	0.9	8.7	26.9	38.3	12.2	0
20	90	2.5	15	q6h	0.4	2.6	21.3	37	31.1	3	0
20	5	2.5	20	q6h	0	0	0	0	0	1.5	19.4
20	10	2.5	20	q6h	0	0	0	0	0	5.2	39.4
20	15	2.5	20	q6h	0	0	0	0	0.6	12.4	41.2
20	30	2.5	20	q6h	0	0	0.3	2	6.2	37.1	16.2
20	60	2.5	20	q6h	0	0.3	3.2	12.1	26.4	26.6	1.1
20	90	2.5	20	q6h	0	0.9	9.1	28.4	37.3	11.5	0
20	5	2.5	25	q6h	0	0	0	0	0	0.5	9.4
20	10	2.5	25	q6h	0	0	0	0	0	2.1	25.6
20	15	2.5	25	q6h	0	0	0	0	0	5	39.6
20	30	2.5	25	q6h	0	0	0	0.9	2.4	25.3	29.8
20	60	2.5	25	q6h	0	0	1.2	6.4	15	34	5.1
20	90	2.5	25	q6h	0	0.6	4.7	16.2	32.4	23.4	0.7
24	5	2.5	10	q6h	0	0	0	0.5	1.7	23.2	29.2
24	10	2.5	10	q6h	0	0	0.2	2.6	8.1	42.5	8.5
24	15	2.5	10	q6h	0	0	1.3	7.3	19.5	35.8	2.2
24	30	2.5	10	q6h	0	0.9	9.3	30	38.7	9.3	0
24	60	2.5	10	q6h	0.9	6.2	33.1	32.2	20.3	0.2	0
24	90	2.5	10	q6h	1.7	13.9	32.1	19.6	6.9	0	0
24	5	2.5	15	q6h	0	0	0	0	0.1	6.3	41.3
24	10	2.5	15	q6h	0	0	0	0.2	1.6	21.3	33.9
24	15	2.5	15	q6h	0	0	0	1.3	4	36	18.4
24	30	2.5	15	q6h	0	0	2.3	9.3	22	31.2	2
24	60	2.5	15	q6h	0	1	13.9	33.3	35.3	6.9	0
24	90	2.5	15	q6h	0.8	4.6	30.1	33.5	24.4	0.9	0
24	5	2.5	20	q6h	0	0	0	0	0	1.7	23.1
24	10	2.5	20	q6h	0	0	0	0	0.2	8.2	42.5
24	15	2.5	20	q6h	0	0	0	0.2	1.3	19.5	35.9
24	30	2.5	20	q6h	0	0	0.9	3	9.2	39	9.1
24	60	2.5	20	q6h	0	0.7	6.3	18.5	33.6	19.3	0.2
24	90	2.5	20	q6h	0.3	1.5	14.4	34.1	33.2	6.2	0
24	5	2.5	25	q6h	0	0	0	0	0	0.7	12.2
24	10	2.5	25	q6h	0	0	0	0	0	3.5	32.1
24	15	2.5	25	q6h	0	0	0	0	0.3	9.3	41
24	30	2.5	25	q6h	0	0	0.1	1.4	4	33.7	22.4
24	60	2.5	25	q6h	0	0.3	2.4	9.5	22.6	29.1	2.5
24	90	2.5	25	q6h	0	0.9	7.5	23.2	36.3	16	0.1
28	5	2.5	10	q6h	0	0	0	0.8	2.5	28.7	25.2
28	10	2.5	10	q6h	0	0	0.6	3.8	11.6	42.8	4.7
28	15	2.5	10	q6h	0	0	2.4	10.8	24.7	30.3	1
28	30	2.5	10	q6h	0	1.3	14.5	34.7	36.2	5.6	0
28	60	2.5	10	q6h	0.8	7.7	36.6	26.2	13.7	0	0
28	90	2.5	10	q6h	3.4	19.9	30.7	12.6	3.6	0	0
28	5	2.5	15	q6h	0	0	0	0	0.1	8.4	43.9
28	10	2.5	15	q6h	0	0	0	0.6	2.8	25.6	28.3
28	15	2.5	15	q6h	0	0	0.2	2.5	6.8	39.6	12.1
28	30	2.5	15	q6h	0	0.2	3.1	14.3	30.4	25.8	0.8
28	60	2.5	15	q6h	0.3	1.8	18.8	37.5	32.5	3.6	0
28	90	2.5	15	q6h	0.9	6.6	34.1	30.5	18.8	0.2	0
28	5	2.5	20	q6h	0	0	0	0	0	2.4	28.9
28	10	2.5	20	q6h	0	0	0	0	0.5	11.8	42.8
28	15	2.5	20	q6h	0	0	0	0.7	2.5	24.9	30.2
28	30	2.5	20	q6h	0	0	1	5.8	14.3	36.3	5.3
28	60	2.5	20	q6h	0	0.8	8.4	25.7	37.7	13.3	0
28	90	2.5	20	q6h	0.4	2.6	20	37.4	30.6	3.4	0
28	5	2.5	25	q6h	0	0	0	0	0	1.3	16.1
28	10	2.5	25	q6h	0	0	0	0	0	4.3	38.3
28	15	2.5	25	q6h	0	0	0	0.1	0.8	13.4	39.3
28	30	2.5	25	q6h	0	0	0.4	2.5	6.9	37.3	15
28	60	2.5	25	q6h	0	0.5	4.6	14.1	31.3	24.2	0.9
28	90	2.5	25	q6h	0.3	1	10.2	31	35.9	9.9	0
32	5	2.5	10	q6h	0	0	0	1.3	3.6	33.2	20.6
32	10	2.5	10	q6h	0	0	0.9	5.2	15.4	37.9	2.9
32	15	2.5	10	q6h	0	0	3.1	14.7	31.3	24.7	0.2
32	30	2.5	10	q6h	0.1	1.7	18.7	38	32.7	3.2	0
32	60	2.5	10	q6h	1.5	12.4	35.1	23.4	8.9	0	0
32	90	2.5	10	q6h	4.5	25.1	25.6	9	1.7	0	0
32	5	2.5	15	q6h	0	0	0	0	0.2	11.1	43.2
32	10	2.5	15	q6h	0	0	0	0.9	3.5	32.6	22.9
32	15	2.5	15	q6h	0	0	0.8	2.8	9.8	40.2	7.5
32	30	2.5	15	q6h	0	0.4	5.8	18.9	35.1	19.1	0
32	60	2.5	15	q6h	0.7	3.8	25.4	35.9	26.8	1.7	0
32	90	2.5	15	q6h	1.3	8.7	36.3	25.1	13	0.1	0
32	5	2.5	20	q6h	0	0	0	0	0	3.5	33.1
32	10	2.5	20	q6h	0	0	0	0.1	0.9	15.4	37.9
32	15	2.5	20	q6h	0	0	0	0.9	2.9	31.4	24.7
32	30	2.5	20	q6h	0	0	1.7	8	19.3	32.8	3.1
32	60	2.5	20	q6h	0.1	0.9	11.3	32.6	36.4	8.9	0
32	90	2.5	20	q6h	0.7	4.3	26.8	33.9	25.1	1.5	0
32	5	2.5	25	q6h	0	0	0	0	0	1.4	19.7
32	10	2.5	25	q6h	0	0	0	0	0.2	7	40.5
32	15	2.5	25	q6h	0	0	0	0.3	1.5	18.4	35.3
32	30	2.5	25	q6h	0	0	0.9	3.2	9.2	37.5	9.9
32	60	2.5	25	q6h	0	0.6	6.4	19.1	33.8	18.9	0.2
32	90	2.5	25	q6h	0.3	1.9	15.4	34.7	32.3	5.9	0
36	5	2.5	10	q6h	0	0	0	1.7	4.7	38.2	15.9
36	10	2.5	10	q6h	0	0	1.6	7.8	20.5	34.9	2
36	15	2.5	10	q6h	0	0.1	5.1	18.8	35.5	19.3	0.1
36	30	2.5	10	q6h	0.2	2.9	23.6	37.6	28.6	1.9	0
36	60	2.5	10	q6h	2.3	14.3	31.6	18.7	6.2	0	0
36	90	2.5	10	q6h	5.5	29.1	22.9	5.9	0.8	0	0
36	5	2.5	15	q6h	0	0	0	0	0.4	14.2	42.3
36	10	2.5	15	q6h	0	0	0.1	1.6	4.4	37.1	17.8
36	15	2.5	15	q6h	0	0	0.9	4.7	13.1	37.4	4.5
36	30	2.5	15	q6h	0	0.9	7.5	24.1	37.6	14.7	0
36	60	2.5	15	q6h	0.9	5.4	30.6	32.8	23.6	0.8	0
36	90	2.5	15	q6h	2	11.8	34.1	22.8	9.5	0	0
36	5	2.5	20	q6h	0	0	0	0	0	4.7	38.2
36	10	2.5	20	q6h	0	0	0	0.2	1.5	20.3	35.1
36	15	2.5	20	q6h	0	0	0.1	1.5	4.6	36.2	19.2
36	30	2.5	20	q6h	0	0.2	2.7	10.1	24.1	28.2	1.8
36	60	2.5	20	q6h	0.3	1.6	15.8	35	33	5.4	0
36	90	2.5	20	q6h	0.8	5.7	31.3	31.3	22.5	0.7	0
36	5	2.5	25	q6h	0	0	0	0	0	1.8	22.6
36	10	2.5	25	q6h	0	0	0	0	0.3	9.8	40.5
36	15	2.5	25	q6h	0	0	0	0.6	2.2	22.3	31.7
36	30	2.5	25	q6h	0	0	0.9	4.9	12.8	36.6	6.6
36	60	2.5	25	q6h	0	0.9	8.3	24.4	36.9	14.6	0.1
36	90	2.5	25	q6h	0.7	2.6	19.3	36.7	30.5	3.6	0
40	5	2.5	10	q6h	0	0	0	2.1	5.3	40.9	13
40	10	2.5	10	q6h	0	0	2.5	10	24.1	31	1
40	15	2.5	10	q6h	0	0.5	6.7	23	37.6	14.8	0
40	30	2.5	10	q6h	0.7	3.8	29.8	34.9	25.5	0.9	0
40	60	2.5	10	q6h	3.1	19	30.7	14	3.6	0	0
40	90	2.5	10	q6h	7	31.1	19.5	3.6	0.2	0	0
40	5	2.5	15	q6h	0	0	0	0	0.8	16.3	38
40	10	2.5	15	q6h	0	0	0.2	2.5	6.9	39.5	13.2
40	15	2.5	15	q6h	0	0	1.3	6.7	17.5	34.5	2.9
40	30	2.5	15	q6h	0	0.9	8.9	30.3	37.3	10.5	0
40	60	2.5	15	q6h	0.8	6.7	32.8	31.7	19.6	0.2	0
40	90	2.5	15	q6h	2.7	15	32	18.6	6.5	0	0
40	5	2.5	20	q6h	0	0	0	0	0	5.5	41
40	10	2.5	20	q6h	0	0	0	0.6	2.2	24	31
40	15	2.5	20	q6h	0	0	0.4	2.3	6.8	37.7	14.6
40	30	2.5	20	q6h	0	0.3	3.4	14.4	30.4	25.2	0.8
40	60	2.5	20	q6h	0.4	2.4	19.7	36.8	31.6	3.5	0
40	90	2.5	20	q6h	0.8	6.6	33.8	29.3	18.4	0.2	0
40	5	2.5	25	q6h	0	0	0	0	0	2.4	27.2
40	10	2.5	25	q6h	0	0	0	0	0.8	12.4	39.6
40	15	2.5	25	q6h	0	0	0	0.9	3	27.5	27.7
40	30	2.5	25	q6h	0	0	1.5	6.9	17	33.4	3.9
40	60	2.5	25	q6h	0.2	1	10.5	30.6	36.6	10.9	0
40	90	2.5	25	q6h	0.6	4.2	25.2	34.3	26.9	2.1	0
44	5	2.5	10	q6h	0	0	0.2	2.4	7.4	42.7	9.9
44	10	2.5	10	q6h	0	0	2.7	12.9	28.1	27.5	0.6
44	15	2.5	10	q6h	0	0.8	8.6	27.8	38.9	10.6	0
44	30	2.5	10	q6h	0.8	6	32.1	32.6	22.4	0.4	0
44	60	2.5	10	q6h	4.2	23.4	28.2	10.7	2.8	0	0
44	90	2.5	10	q6h	8.7	31.7	16.2	2.6	0.1	0	0
44	5	2.5	15	q6h	0	0	0	0.2	1.4	19.7	34.5
44	10	2.5	15	q6h	0	0	0.3	2.9	8.6	40.6	8.8
44	15	2.5	15	q6h	0	0	2	8.6	20.2	32.9	2.4
44	30	2.5	15	q6h	0	1.1	12.5	32.6	35.9	7.7	0
44	60	2.5	15	q6h	0.9	7.4	35.3	27.6	16	0.1	0
44	90	2.5	15	q6h	3.4	19.1	29.9	15.2	4.1	0	0
44	5	2.5	20	q6h	0	0	0	0	0.2	7.4	42.8
44	10	2.5	20	q6h	0	0	0	0.8	2.9	28.3	27.4
44	15	2.5	20	q6h	0	0	0.6	3	8.5	39.5	10.6
44	30	2.5	20	q6h	0	0.6	4.8	17.8	33.4	21.9	0.4
44	60	2.5	20	q6h	0.8	4.2	23.6	36.1	27.8	2.4	0
44	90	2.5	20	q6h	1.4	7.8	34.9	26	14.2	0.1	0
44	5	2.5	25	q6h	0	0	0	0	0	3.2	30.5
44	10	2.5	25	q6h	0	0	0	0.1	1	15.4	36.8
44	15	2.5	25	q6h	0	0	0.1	1.1	3.3	32.3	23.8
44	30	2.5	25	q6h	0	0.3	2	9.1	20	32	3
44	60	2.5	25	q6h	0.3	1.4	13	31.9	35	7.8	0
44	90	2.5	25	q6h	0.9	4.8	28.9	32.3	23.5	1.3	0
48	5	2.5	10	q6h	0	0	0.3	3.3	9.3	41.9	6.8
48	10	2.5	10	q6h	0	0.1	3.2	16.1	32.3	23.8	0.2
48	15	2.5	10	q6h	0	1	10.4	32.2	38.4	8	0
48	30	2.5	10	q6h	0.9	6.8	34.7	31.5	18.4	0.1	0
48	60	2.5	10	q6h	4.5	26.1	24.4	8.3	1.5	0	0
48	90	2.5	10	q6h	10.7	32.3	12.1	1.6	0.1	0	0
48	5	2.5	15	q6h	0	0	0	0.3	2.1	23	32.9
48	10	2.5	15	q6h	0	0	0.8	3.1	10.6	39.8	6.7
48	15	2.5	15	q6h	0	0	2.5	10.6	23.9	29.8	1.5
48	30	2.5	15	q6h	0.2	1.5	15	35.3	33.3	5.1	0
48	60	2.5	15	q6h	1.4	9.2	37.1	23.6	11.8	0	0
48	90	2.5	15	q6h	3.8	22.2	29.1	11.1	3.2	0	0
48	5	2.5	20	q6h	0	0	0	0	0.3	9.2	42.2
48	10	2.5	20	q6h	0	0	0	1.1	3	32.8	23.8
48	15	2.5	20	q6h	0	0	0.9	3.4	10.6	38.8	7.8
48	30	2.5	20	q6h	0	0.8	6.5	21	35.4	17.8	0.1
48	60	2.5	20	q6h	0.6	4.4	28.1	33.8	24	1.2	0
48	90	2.5	20	q6h	1.9	10.7	35.6	23.3	10.7	0	0
48	5	2.5	25	q6h	0	0	0	0	0	3.8	34.3
48	10	2.5	25	q6h	0	0	0	0.3	1.5	19.1	34.6
48	15	2.5	25	q6h	0	0	0.4	1.4	4.9	35.4	18.9
48	30	2.5	25	q6h	0	0.3	2.9	10.5	24.2	27.4	1.8
48	60	2.5	25	q6h	0.4	2	15.8	35	32.1	5.2	0
48	90	2.5	25	q6h	0.7	5.7	30.6	30.5	21.8	0.6	0
52	5	2.5	10	q6h	0	0	0.4	3.7	10.8	42.4	4.8
52	10	2.5	10	q6h	0	0.1	4.8	18.8	35.4	19.9	0.1
52	15	2.5	10	q6h	0	1	12.8	35	37	5.9	0
52	30	2.5	10	q6h	0.9	7.5	36.3	27.7	14.8	0	0
52	60	2.5	10	q6h	5.5	28.5	23.1	6	0.8	0	0
52	90	2.5	10	q6h	12.8	31	9.7	0.7	0	0	0
52	5	2.5	15	q6h	0	0	0	0.4	2.5	25.3	29.9
52	10	2.5	15	q6h	0	0	0.9	4.6	12.6	37.7	5.1
52	15	2.5	15	q6h	0	0.1	3	12.8	28.6	26.9	0.8
52	30	2.5	15	q6h	0.3	1.6	17.5	37.1	32.3	3.7	0
52	60	2.5	15	q6h	1.6	11.5	34	23.1	9.6	0	0
52	90	2.5	15	q6h	4.7	25	25.3	9.4	2	0	0
52	5	2.5	20	q6h	0	0	0	0	0.4	10.7	42.6
52	10	2.5	20	q6h	0	0	0.1	1.5	4.6	35.7	19.6
52	15	2.5	20	q6h	0	0	1	4.9	12.7	37.8	5.7
52	30	2.5	20	q6h	0	0.8	7.7	24.5	37.5	14.6	0
52	60	2.5	20	q6h	0.8	5.9	30.8	31.9	22.9	0.8	0
52	90	2.5	20	q6h	2	13	32.7	21.9	9.3	0	0
52	5	2.5	25	q6h	0	0	0	0	0	4.3	38
52	10	2.5	25	q6h	0	0	0	0.5	2	21.8	32.5
52	15	2.5	25	q6h	0	0	0.4	2.4	6.3	37.1	16.1
52	30	2.5	25	q6h	0	0.4	4	13.1	29.4	25	1
52	60	2.5	25	q6h	0.5	2.7	19.1	36.4	30.8	3.8	0
52	90	2.5	25	q6h	0.8	6.3	33	29.2	18.5	0.2	0
56	5	2.5	10	q6h	0	0	0.8	4.1	12.6	40.7	4
56	10	2.5	10	q6h	0	0.3	6.5	20.9	36.8	16.1	0
56	15	2.5	10	q6h	0	1.5	16.3	35.8	34.4	4.2	0
56	30	2.5	10	q6h	1.1	9.1	36.4	25.3	11.3	0	0
56	60	2.5	10	q6h	6.1	29.7	21.2	4.2	0.6	0	0
56	90	2.5	10	q6h	15.2	30.7	7.9	0.6	0	0	0
56	5	2.5	15	q6h	0	0	0	0.7	3.3	27.9	26.8
56	10	2.5	15	q6h	0	0	1.1	6.2	16.2	36.3	3.6
56	15	2.5	15	q6h	0	0.3	3.8	16.1	33	23.6	0.4
56	30	2.5	15	q6h	0.4	2.6	21.4	36.8	30.4	2.9	0
56	60	2.5	15	q6h	2.4	14.1	32.4	20.4	7.6	0	0
56	90	2.5	15	q6h	4.9	26.9	23.3	7.2	1	0	0
56	5	2.5	20	q6h	0	0	0	0	0.6	12.4	40.8
56	10	2.5	20	q6h	0	0	0.3	2	6.2	37	15.9
56	15	2.5	20	q6h	0	0	1.2	6.3	16	34.1	4.2
56	30	2.5	20	q6h	0	0.9	8.9	28.3	37.2	11.1	0
56	60	2.5	20	q6h	0.7	6.5	31.7	31.1	19.7	0.3	0
56	90	2.5	20	q6h	2.9	14.8	31.6	18.9	6.8	0	0
56	5	2.5	25	q6h	0	0	0	0	0	5.1	40
56	10	2.5	25	q6h	0	0	0	0.9	2.5	25.4	29.3
56	15	2.5	25	q6h	0	0	0.7	2.7	8.1	38.8	13.3
56	30	2.5	25	q6h	0	0.6	4.9	16.2	32.8	23.1	0.7
56	60	2.5	25	q6h	0.7	3.9	22.2	36.4	29	3.2	0
56	90	2.5	25	q6h	1.6	7.6	33.9	26.7	15.7	0.2	0
4	5	2.5	10	q8h	0	0	0.1	0.6	1.5	13.6	35.1
4	10	2.5	10	q8h	0	0	0.1	0.7	1.5	17.7	35.5
4	15	2.5	10	q8h	0	0	0.1	0.8	1.9	22.1	31.6
4	30	2.5	10	q8h	0	0	0.1	1.5	4.9	36.9	16.2
4	60	2.5	10	q8h	0	0	1.2	5.3	17.2	37.5	2.3
4	90	2.5	10	q8h	0	0.1	3.1	14.5	30.1	24.8	0.1
4	5	2.5	15	q8h	0	0	0	0.1	0.5	3.4	24.2
4	10	2.5	15	q8h	0	0	0	0.1	0.5	4.5	29.5
4	15	2.5	15	q8h	0	0	0	0.1	0.6	6.4	37.3
4	30	2.5	15	q8h	0	0	0	0.1	1.2	14.1	40.6
4	60	2.5	15	q8h	0	0	0	1.3	3.8	33.8	20.7
4	90	2.5	15	q8h	0	0	0.6	3.3	10.4	41.6	7.1
4	5	2.5	20	q8h	0	0	0	0	0.1	1.5	13.5
4	10	2.5	20	q8h	0	0	0	0	0.1	1.5	17.7
4	15	2.5	20	q8h	0	0	0	0	0.1	1.9	22.1
4	30	2.5	20	q8h	0	0	0	0	0.1	4.9	37
4	60	2.5	20	q8h	0	0	0	0.2	1.2	17.1	37.6
4	90	2.5	20	q8h	0	0	0	0.9	3.3	30.2	24.6
4	5	2.5	25	q8h	0	0	0	0	0	0.7	6.2
4	10	2.5	25	q8h	0	0	0	0	0	0.9	9
4	15	2.5	25	q8h	0	0	0	0	0	1.2	13.2
4	30	2.5	25	q8h	0	0	0	0	0.1	1.9	23.3
4	60	2.5	25	q8h	0	0	0	0	0.2	7.2	42.8
4	90	2.5	25	q8h	0	0	0	0.3	1.2	17.7	36.1
8	5	2.5	10	q8h	0	0	0.1	0.7	1.4	18.3	35.2
8	10	2.5	10	q8h	0	0	0.1	1.1	2.9	28.2	24
8	15	2.5	10	q8h	0	0	0.1	1.9	5.7	38.3	14.9
8	30	2.5	10	q8h	0	0	1.6	5.9	18.1	35.3	2.1
8	60	2.5	10	q8h	0	0.8	8.1	25.7	39.6	11.7	0
8	90	2.5	10	q8h	0.1	1.7	18.4	38.9	33.3	2.8	0
8	5	2.5	15	q8h	0	0	0	0.1	0.5	4.5	30.4
8	10	2.5	15	q8h	0	0	0	0.1	0.6	9.1	41.4
8	15	2.5	15	q8h	0	0	0	0.1	1.2	15.5	39.8
8	30	2.5	15	q8h	0	0	0.1	1.3	4	36.4	17.7
8	60	2.5	15	q8h	0	0	1.7	8.1	19.6	34.8	2.4
8	90	2.5	15	q8h	0	0.4	4.9	18.7	34.1	19.9	0.1
8	5	2.5	20	q8h	0	0	0	0	0.1	1.5	18.3
8	10	2.5	20	q8h	0	0	0	0	0.1	2.7	28.3
8	15	2.5	20	q8h	0	0	0	0	0.1	5.5	38.4
8	30	2.5	20	q8h	0	0	0	0.2	1.3	18.1	35.2
8	60	2.5	20	q8h	0	0	0.5	2.6	8.2	39.8	11.4
8	90	2.5	20	q8h	0	0	1.7	7.9	18.9	33.4	2.8
8	5	2.5	25	q8h	0	0	0	0	0	0.9	9.1
8	10	2.5	25	q8h	0	0	0	0	0	1.4	15.4
8	15	2.5	25	q8h	0	0	0	0	0.1	2.1	24.5
8	30	2.5	25	q8h	0	0	0	0	0.3	8.8	42.1
8	60	2.5	25	q8h	0	0	0.1	1	3	30.6	25.4
8	90	2.5	25	q8h	0	0	0.9	3	9.3	38.3	8.9
12	5	2.5	10	q8h	0	0	0.1	0.9	1.9	24.1	30.9
12	10	2.5	10	q8h	0	0	0.1	1.9	6	39.2	14.1
12	15	2.5	10	q8h	0	0	0.5	3.6	12.1	42.1	4.7
12	30	2.5	10	q8h	0	0.1	3.8	17.2	33.7	21.8	0.1
12	60	2.5	10	q8h	0.1	1.8	19.8	38.5	32.6	2.6	0
12	90	2.5	10	q8h	1	6.6	33.9	32.3	19.3	0	0
12	5	2.5	15	q8h	0	0	0	0.1	0.6	6.4	37.9
12	10	2.5	15	q8h	0	0	0	0.1	1.3	16.2	39.4
12	15	2.5	15	q8h	0	0	0	0.3	2.4	27.2	28.2
12	30	2.5	15	q8h	0	0	0.9	3.8	11.4	39.5	4.9
12	60	2.5	15	q8h	0	0.5	5.6	19.6	35.7	18.6	0
12	90	2.5	15	q8h	0.1	1.3	14.6	35	34.6	5.5	0
12	5	2.5	20	q8h	0	0	0	0	0.1	1.9	24.2
12	10	2.5	20	q8h	0	0	0	0	0.1	5.9	39.4
12	15	2.5	20	q8h	0	0	0	0.1	0.3	12.1	42.3
12	30	2.5	20	q8h	0	0	0.1	1.2	3.8	33.9	21.6
12	60	2.5	20	q8h	0	0	1.9	8.1	19.6	32.8	2.6
12	90	2.5	20	q8h	0	0.7	6	19.7	35.3	18.7	0
12	5	2.5	25	q8h	0	0	0	0	0	1.3	14.2
12	10	2.5	25	q8h	0	0	0	0	0.1	2.2	25
12	15	2.5	25	q8h	0	0	0	0	0.1	4.9	39.1
12	30	2.5	25	q8h	0	0	0	0.4	1.7	20.6	35.1
12	60	2.5	25	q8h	0	0	0.8	3.5	9.9	38.1	8.3
12	90	2.5	25	q8h	0	0.3	2.4	10.4	23.3	29	2
16	5	2.5	10	q8h	0	0	0.1	1.2	3.1	29.4	22.4
16	10	2.5	10	q8h	0	0	0.2	3.2	10.2	44	6.8
16	15	2.5	10	q8h	0	0	1.5	7.9	19.9	34.6	1.7
16	30	2.5	10	q8h	0	0.9	8.7	28.2	39.9	9.3	0
16	60	2.5	10	q8h	0.9	4.9	31.7	33.5	23	0.3	0
16	90	2.5	10	q8h	1.4	11.9	34.8	23.2	8.6	0	0
16	5	2.5	15	q8h	0	0	0	0.1	0.6	9.8	42
16	10	2.5	15	q8h	0	0	0	0.2	1.8	22.4	30.8
16	15	2.5	15	q8h	0	0	0.1	1.6	4.4	37.2	16.5
16	30	2.5	15	q8h	0	0	2.1	8.5	21.2	32.8	2.1
16	60	2.5	15	q8h	0	1.1	11.9	32	37.9	7.8	0
16	90	2.5	15	q8h	0.6	3.3	25.7	36.2	25.9	1.2	0
16	5	2.5	20	q8h	0	0	0	0	0.1	3	29.4
16	10	2.5	20	q8h	0	0	0	0.1	0.2	10.1	44
16	15	2.5	20	q8h	0	0	0	0.2	1.5	19.9	34.6
16	30	2.5	20	q8h	0	0	0.7	2.7	8.6	40.4	9.2
16	60	2.5	20	q8h	0	0.4	4.4	16.6	33	23.1	0.2
16	90	2.5	20	q8h	0.1	1.1	12.1	32	36.3	8.6	0
16	5	2.5	25	q8h	0	0	0	0	0	1.5	17
16	10	2.5	25	q8h	0	0	0	0	0.1	3.9	35.3
16	15	2.5	25	q8h	0	0	0	0	0.3	9.6	41.7
16	30	2.5	25	q8h	0	0	0.1	1.1	3.5	33	23.5
16	60	2.5	25	q8h	0	0.1	2.1	7.9	19.7	32	2.8
16	90	2.5	25	q8h	0	0.7	5.9	20.3	35	18.8	0.1
20	5	2.5	10	q8h	0	0	0.1	1.5	4.6	35.1	17.9
20	10	2.5	10	q8h	0	0	1.2	4.6	14.5	38.8	2.7
20	15	2.5	10	q8h	0	0	3.2	12.7	27.4	27.2	0.2
20	30	2.5	10	q8h	0	1.4	15.2	36.5	35	3.9	0
20	60	2.5	10	q8h	1.1	8.1	37	27.2	13.4	0	0
20	90	2.5	10	q8h	2.6	19.3	31.3	13.7	3.6	0	0
20	5	2.5	15	q8h	0	0	0	0.1	1	13.3	42.1
20	10	2.5	15	q8h	0	0	0	1	3.5	32.2	23.6
20	15	2.5	15	q8h	0	0	0.3	3.2	8.1	40.6	8.7
20	30	2.5	15	q8h	0	0.1	3.5	15.1	32	24.7	0.2
20	60	2.5	15	q8h	0.2	1.9	19	38	32.7	3.1	0
20	90	2.5	15	q8h	0.8	6.2	34.2	31.3	19.4	0.2	0
20	5	2.5	20	q8h	0	0	0	0	0.1	4.5	35.5
20	10	2.5	20	q8h	0	0	0	0.1	1	14.5	38.9
20	15	2.5	20	q8h	0	0	0	0.9	3.2	27.9	27.1
20	30	2.5	20	q8h	0	0	1.2	5.8	14.6	35.3	3.9
20	60	2.5	20	q8h	0	0.8	7.8	25.7	38.3	12.8	0
20	90	2.5	20	q8h	0.4	2.3	19.8	37.4	31.2	3.5	0
20	5	2.5	25	q8h	0	0	0	0	0.1	1.7	22.4
20	10	2.5	25	q8h	0	0	0	0	0.2	6.1	40.6
20	15	2.5	25	q8h	0	0	0	0.1	1	15.9	38.3
20	30	2.5	25	q8h	0	0	0.5	2.4	7.4	38.9	13.7
20	60	2.5	25	q8h	0	0.4	4.2	14.5	30.5	24.7	0.8
20	90	2.5	25	q8h	0.1	1	10.1	30.3	37.2	9.7	0
24	5	2.5	10	q8h	0	0	0.1	2.1	6.6	40	12.6
24	10	2.5	10	q8h	0	0	1.6	8.6	21.4	34.5	1.6
24	15	2.5	10	q8h	0	0.1	4.3	18.7	35.2	19.4	0.1
24	30	2.5	10	q8h	0.1	2.3	21.7	37.8	31.4	2.3	0
24	60	2.5	10	q8h	1.3	12.4	34.2	22.2	7.9	0	0
24	90	2.5	10	q8h	4.4	25.1	25.9	7.9	1.2	0	0
24	5	2.5	15	q8h	0	0	0	0.1	1.3	17.6	39.2
24	10	2.5	15	q8h	0	0	0.2	1.6	4.3	37.7	15.7
24	15	2.5	15	q8h	0	0	0.9	4.2	13	39.8	4.3
24	30	2.5	15	q8h	0	0.7	6.4	22	36.9	16.5	0
24	60	2.5	15	q8h	0.7	3.6	27.4	34.9	25.8	1.1	0
24	90	2.5	15	q8h	1.4	9.5	37.1	24.6	11.8	0	0
24	5	2.5	20	q8h	0	0	0	0	0.1	6.5	40.1
24	10	2.5	20	q8h	0	0	0	0.3	1.6	21.3	34.4
24	15	2.5	20	q8h	0	0	0.1	1.2	4.2	36	19
24	30	2.5	20	q8h	0	0.1	2.3	9.3	22	31.6	2.3
24	60	2.5	20	q8h	0.1	1	12.8	33.2	35.3	7.4	0
24	90	2.5	20	q8h	0.7	4	27.4	34.7	25.1	1.2	0
24	5	2.5	25	q8h	0	0	0	0	0.1	2.4	27.2
24	10	2.5	25	q8h	0	0	0	0	0.3	10.6	41.4
24	15	2.5	25	q8h	0	0	0	0.6	1.8	22.3	32.7
24	30	2.5	25	q8h	0	0	0.9	4	11.1	37.8	7.6
24	60	2.5	25	q8h	0	0.6	6	21.5	36.5	17.5	0.1
24	90	2.5	25	q8h	0.2	2.2	16.7	35.2	33.1	4.3	0
28	5	2.5	10	q8h	0	0	0.2	2.7	8	42.8	8.6
28	10	2.5	10	q8h	0	0	2.7	11.9	25.4	28.6	0.4
28	15	2.5	10	q8h	0	0.5	7.2	24.2	39.2	13	0
28	30	2.5	10	q8h	0.6	3.6	29.1	35.4	26.4	0.8	0
28	60	2.5	10	q8h	2.6	17.3	31.5	15.8	4	0	0
28	90	2.5	10	q8h	6.7	29.5	22.8	3.9	0.3	0	0
28	5	2.5	15	q8h	0	0	0	0.1	1.7	20.6	33.2
28	10	2.5	15	q8h	0	0	0.3	2.7	7.7	41.5	10.5
28	15	2.5	15	q8h	0	0	1.5	6.8	18.3	35.6	2.4
28	30	2.5	15	q8h	0	0.9	9.1	29.4	37.5	9.7	0
28	60	2.5	15	q8h	0.9	5.5	33.1	31.7	21.8	0.3	0
28	90	2.5	15	q8h	1.7	14.2	34.3	21.7	7.8	0	0
28	5	2.5	20	q8h	0	0	0	0.1	0.1	7.9	43.1
28	10	2.5	20	q8h	0	0	0	0.7	2.8	25.7	28.4
28	15	2.5	20	q8h	0	0	0.3	2.4	6.7	39.2	12.9
28	30	2.5	20	q8h	0	0.3	3.2	14	29.3	26.5	0.8
28	60	2.5	20	q8h	0.2	2.1	18.1	37.3	32.1	3.7	0
28	90	2.5	20	q8h	1	5.6	32.1	31.4	21.5	0.2	0
28	5	2.5	25	q8h	0	0	0	0	0.1	3.3	32.3
28	10	2.5	25	q8h	0	0	0	0.1	0.9	14.6	39.3
28	15	2.5	25	q8h	0	0	0	1	2.7	29.1	26.8
28	30	2.5	25	q8h	0	0	1.5	6.5	16.7	34.3	3.4
28	60	2.5	25	q8h	0	0.8	9.4	28.3	38.2	11	0
28	90	2.5	25	q8h	0.5	3.5	22	36.8	29.6	2.9	0
32	5	2.5	10	q8h	0	0	0.3	3.5	11.2	42.3	5.7
32	10	2.5	10	q8h	0	0.1	3.2	15.5	31.5	23.7	0.1
32	15	2.5	10	q8h	0	0.8	9.5	30.9	38.8	7.5	0
32	30	2.5	10	q8h	0.9	5.7	33	33	21.7	0.2	0
32	60	2.5	10	q8h	3.6	22.7	29.1	9.8	2.6	0	0
32	90	2.5	10	q8h	8.5	31.7	17.5	2.5	0.1	0	0
32	5	2.5	15	q8h	0	0	0	0.2	2.3	25.3	29.2
32	10	2.5	15	q8h	0	0	0.9	3.2	10.6	40.8	6
32	15	2.5	15	q8h	0	0	2.2	9.8	23.7	31.8	1.5
32	30	2.5	15	q8h	0.1	1.1	13.2	33.8	35.4	6.5	0
32	60	2.5	15	q8h	1.1	7	35.5	29.2	16.5	0.1	0
32	90	2.5	15	q8h	2.9	17.3	30.9	16.7	3.9	0	0
32	5	2.5	20	q8h	0	0	0	0.1	0.2	11.2	42.3
32	10	2.5	20	q8h	0	0	0	1	3.3	32	23.7
32	15	2.5	20	q8h	0	0	0.9	3	9.6	38.9	7.5
32	30	2.5	20	q8h	0	0.6	5.2	18.2	33.9	21.3	0.2
32	60	2.5	20	q8h	0.6	3.5	23.4	36.4	29.2	2	0
32	90	2.5	20	q8h	1.1	7.7	35.3	28.3	15.9	0.1	0
32	5	2.5	25	q8h	0	0	0	0	0.1	4.3	36.7
32	10	2.5	25	q8h	0	0	0	0.3	1.2	18.8	35.1
32	15	2.5	25	q8h	0	0	0.1	1.5	4	34.4	21.7
32	30	2.5	25	q8h	0	0.1	2.3	8.9	22	31.3	2.4
32	60	2.5	25	q8h	0.2	1.4	12.9	32.8	35.4	7.2	0
32	90	2.5	25	q8h	0.8	3.5	26.9	34.7	25	1.1	0
36	5	2.5	10	q8h	0	0	0.9	4.1	13.9	41.9	3.2
36	10	2.5	10	q8h	0	0.1	4.7	19.4	35.7	18.1	0.1
36	15	2.5	10	q8h	0	1.2	13.4	33.9	37.2	5.4	0
36	30	2.5	10	q8h	1.1	6.9	36.6	29.1	15.8	0	0
36	60	2.5	10	q8h	4.8	26.7	24.8	7.4	0.9	0	0
36	90	2.5	10	q8h	10.3	32.4	12.6	1.1	0	0	0
36	5	2.5	15	q8h	0	0	0	0.6	3	29	26
36	10	2.5	15	q8h	0	0	0.9	4.4	13.9	38.7	3.8
36	15	2.5	15	q8h	0	0.1	2.8	13.5	28.7	26.8	0.6
36	30	2.5	15	q8h	0.2	1.9	17.1	37.1	33	3.6	0
36	60	2.5	15	q8h	1.4	9.9	36	24.7	10.6	0	0
36	90	2.5	15	q8h	3.6	21.4	30.2	10.8	2.8	0	0
36	5	2.5	20	q8h	0	0	0	0.1	0.5	14.4	42
36	10	2.5	20	q8h	0	0	0.1	1.7	4.4	35.8	18.1
36	15	2.5	20	q8h	0	0	1	4.7	13.6	37	5.4
36	30	2.5	20	q8h	0	0.9	7	23	37.6	15.1	0
36	60	2.5	20	q8h	0.7	4	28.6	33.7	24.6	0.9	0
36	90	2.5	20	q8h	1.4	10.8	35	24.8	10.3	0	0
36	5	2.5	25	q8h	0	0	0	0	0.1	5.1	39.9
36	10	2.5	25	q8h	0	0	0	0.7	2	22.6	31.6
36	15	2.5	25	q8h	0	0	0.4	2.2	6.3	37.3	15.4
36	30	2.5	25	q8h	0	0.3	3.2	12.5	27.2	26.4	1
36	60	2.5	25	q8h	0.3	2.2	17.3	35.6	31.9	4.1	0
36	90	2.5	25	q8h	0.8	5.1	30.8	31.5	22.8	0.4	0
40	5	2.5	10	q8h	0	0	1.2	5	16.7	38.1	2.3
40	10	2.5	10	q8h	0	0.5	6.4	23.7	38.5	14.1	0
40	15	2.5	10	q8h	0.1	1.7	16.5	37.6	35.3	3.3	0
40	30	2.5	10	q8h	1.2	9.3	36.6	25.6	11.4	0	0
40	60	2.5	10	q8h	6.6	29.6	23.6	4.1	0.4	0	0
40	90	2.5	10	q8h	12.9	30.7	9.7	0.6	0	0	0
40	5	2.5	15	q8h	0	0	0	1.2	3.8	33.1	21.6
40	10	2.5	15	q8h	0	0	1.3	6.4	17.5	36.3	2.8
40	15	2.5	15	q8h	0	0.2	4	17	33.7	22.4	0.1
40	30	2.5	15	q8h	0.2	2.5	21.1	37.5	31.4	2.8	0
40	60	2.5	15	q8h	1.5	13.5	34.6	22.8	8.5	0	0
40	90	2.5	15	q8h	4.3	23.9	26.2	8.7	1.3	0	0
40	5	2.5	20	q8h	0	0	0	0.2	1.2	16.8	38.2
40	10	2.5	20	q8h	0	0	0.3	2.3	6.5	38.8	13.7
40	15	2.5	20	q8h	0	0	1.4	6.6	17	35.2	3.2
40	30	2.5	20	q8h	0	0.8	8.9	28.8	37.9	11	0
40	60	2.5	20	q8h	0.9	4.9	31.7	31.9	22.1	0.3	0
40	90	2.5	20	q8h	1.9	13.7	34.2	22.4	8.4	0	0
40	5	2.5	25	q8h	0	0	0	0	0.2	6.6	42.8
40	10	2.5	25	q8h	0	0	0	1	2.7	26.9	27.9
40	15	2.5	25	q8h	0	0	0.8	2.7	8.1	39.5	11.9
40	30	2.5	25	q8h	0	0.4	4.4	16.1	31.9	23.4	0.5
40	60	2.5	25	q8h	0.5	3.3	20.7	36.9	30.4	3	0
40	90	2.5	25	q8h	1.1	6.2	34.2	29.6	19.2	0.2	0
44	5	2.5	10	q8h	0	0	1.5	7	19.4	35	1.9
44	10	2.5	10	q8h	0	0.8	8.4	27.8	39.9	9.5	0
44	15	2.5	10	q8h	0.1	1.8	19.8	38.5	33	2.6	0
44	30	2.5	10	q8h	1.3	11.8	35.2	23.7	9	0	0
44	60	2.5	10	q8h	7.5	30.8	19.6	3.3	0.2	0	0
44	90	2.5	10	q8h	15.9	30.5	7.1	0.2	0	0	0
44	5	2.5	15	q8h	0	0	0.1	1.6	4.4	37	16.6
44	10	2.5	15	q8h	0	0	1.9	8.5	20.7	33.7	2.1
44	15	2.5	15	q8h	0	0.5	5.9	20	35.5	18.1	0
44	30	2.5	15	q8h	0.6	3.4	25.4	36.5	26.8	1.4	0
44	60	2.5	15	q8h	2.4	15.8	32.4	18.8	5.1	0	0
44	90	2.5	15	q8h	5.3	27.8	24.8	5.8	0.7	0	0
44	5	2.5	20	q8h	0	0	0	0.2	1.4	19.1	34.8
44	10	2.5	20	q8h	0	0	0.6	2.7	8.6	40.3	9.7
44	15	2.5	20	q8h	0	0	2	8.1	19.8	33.1	2.6
44	30	2.5	20	q8h	0.1	1.1	11.4	32.3	36.8	8.7	0
44	60	2.5	20	q8h	1	6.6	34.9	29.8	18.8	0.2	0
44	90	2.5	20	q8h	2.6	16.7	32.5	18.6	5	0	0
44	5	2.5	25	q8h	0	0	0	0	0.3	8.8	41.4
44	10	2.5	25	q8h	0	0	0.1	1.1	3.2	32.4	23.5
44	15	2.5	25	q8h	0	0	0.9	3.4	10	37.8	8.2
44	30	2.5	25	q8h	0	0.6	5.9	19.4	35.3	19.1	0.1
44	60	2.5	25	q8h	0.8	3.3	24.2	35.4	27.3	1.7	0
44	90	2.5	25	q8h	1.3	9.3	34.4	27.2	14.3	0	0
48	5	2.5	10	q8h	0	0	2.2	8.9	22.9	32.5	1.3
48	10	2.5	10	q8h	0	0.9	10.3	32.5	39	7.3	0
48	15	2.5	10	q8h	0.2	2.6	23.6	37.8	29.5	1.7	0
48	30	2.5	10	q8h	1.7	14.2	33.6	19.9	6.4	0	0
48	60	2.5	10	q8h	9.4	31.9	16.1	2.2	0.1	0	0
48	90	2.5	10	q8h	17.2	30.7	5.2	0.1	0	0	0
48	5	2.5	15	q8h	0	0	0.2	2.1	5.2	39.2	14.2
48	10	2.5	15	q8h	0	0	2.3	10.2	24.5	30.1	1.2
48	15	2.5	15	q8h	0	0.6	7.2	24.1	38	14.4	0
48	30	2.5	15	q8h	0.7	4.1	29.4	34.2	25.3	0.9	0
48	60	2.5	15	q8h	2.7	18.5	32	14.8	3.6	0	0
48	90	2.5	15	q8h	7.3	28.3	22.7	3.7	0.3	0	0
48	5	2.5	20	q8h	0	0	0	0.3	2.1	22.8	32.5
48	10	2.5	20	q8h	0	0	1	3.2	10.2	39.4	7.2
48	15	2.5	20	q8h	0	0.1	2.3	10.4	24.4	29.6	1.7
48	30	2.5	20	q8h	0.2	1.6	14.6	34.7	34.2	5.9	0
48	60	2.5	20	q8h	1.3	8.4	35.5	27.5	14	0	0
48	90	2.5	20	q8h	3.1	19.4	31.6	15.2	3.5	0	0
48	5	2.5	25	q8h	0	0	0	0	0.7	12	41.9
48	10	2.5	25	q8h	0	0	0.1	1.6	4.6	34.9	20
48	15	2.5	25	q8h	0	0	0.9	4.8	12.8	36.6	6
48	30	2.5	25	q8h	0	0.7	6.9	23.1	36.7	15.8	0
48	60	2.5	25	q8h	1	3.6	27.3	34.8	24.8	0.9	0
48	90	2.5	25	q8h	1.4	11.1	34.6	25.1	10.2	0	0
52	5	2.5	10	q8h	0	0	2.5	11.4	25.1	30.4	0.6
52	10	2.5	10	q8h	0	1.2	13.5	33.4	37.1	5.4	0
52	15	2.5	10	q8h	0.5	3.1	27.6	35.7	27.2	0.8	0
52	30	2.5	10	q8h	2.1	16.1	31.3	17.1	4.3	0	0
52	60	2.5	10	q8h	10.3	32.4	13	1.1	0	0	0
52	90	2.5	10	q8h	19.3	29.9	3.5	0	0	0	0
52	5	2.5	15	q8h	0	0	0.3	2.4	7	40.8	11.6
52	10	2.5	15	q8h	0	0.1	2.8	13.3	28.3	27.1	0.6
52	15	2.5	15	q8h	0	0.9	8.3	28.5	37.9	11.1	0
52	30	2.5	15	q8h	0.8	5	31.5	32.4	22.6	0.3	0
52	60	2.5	15	q8h	3.5	21.6	30.2	11.3	3	0	0
52	90	2.5	15	q8h	8.7	29.4	19.3	3	0.1	0	0
52	5	2.5	20	q8h	0	0	0	0.6	2.4	25	30.4
52	10	2.5	20	q8h	0	0	1	4.4	13.2	37.4	5.4
52	15	2.5	20	q8h	0	0.3	2.9	12.7	28.7	26.9	0.8
52	30	2.5	20	q8h	0.2	2.1	17.1	36.4	32.5	4.2	0
52	60	2.5	20	q8h	1.1	10.4	35.4	24.7	10.7	0	0
52	90	2.5	20	q8h	3.5	20.5	29.3	11.5	2.7	0	0
52	5	2.5	25	q8h	0	0	0	0.1	0.9	13.6	40.2
52	10	2.5	25	q8h	0	0	0.4	2.1	6.1	37.2	15.9
52	15	2.5	25	q8h	0	0	1.3	6.3	15.7	34.5	4
52	30	2.5	25	q8h	0	0.8	8.6	26.9	37.5	12.1	0
52	60	2.5	25	q8h	0.8	5.1	29.8	32.1	23.4	0.5	0
52	90	2.5	25	q8h	1.9	13.2	33.8	24	8.9	0	0
56	5	2.5	10	q8h	0	0	3.1	13	27.4	27.1	0.2
56	10	2.5	10	q8h	0	1.4	15.6	36.3	35	3.9	0
56	15	2.5	10	q8h	0.7	4	31.5	34	24.6	0.7	0
56	30	2.5	10	q8h	2.7	19.9	31.3	13.3	3.6	0	0
56	60	2.5	10	q8h	12.1	32.4	10.2	0.7	0	0	0
56	90	2.5	10	q8h	20.5	28.9	2.7	0	0	0	0
56	5	2.5	15	q8h	0	0	0.3	3.2	8.2	40.6	8.4
56	10	2.5	15	q8h	0	0.2	3.5	15.4	32.4	24.3	0.2
56	15	2.5	15	q8h	0	1	10.4	32	37.7	8.8	0
56	30	2.5	15	q8h	0.8	6.2	34.2	31.3	19.1	0.2	0
56	60	2.5	15	q8h	3.5	23.2	27.6	9.3	1.9	0	0
56	90	2.5	15	q8h	9.5	31.1	16.3	2	0.1	0	0
56	5	2.5	20	q8h	0	0	0	0.9	3.2	28	27
56	10	2.5	20	q8h	0	0	1.2	6	15.1	35.5	3.9
56	15	2.5	20	q8h	0	0.4	4	15.3	31.8	24.6	0.5
56	30	2.5	20	q8h	0.4	2.4	20.3	37.1	31.1	3.3	0
56	60	2.5	20	q8h	1.9	12.5	34	24.3	8.9	0	0
56	90	2.5	20	q8h	3.8	22.2	27.9	9.3	2	0	0
56	5	2.5	25	q8h	0	0	0	0.1	1	16	38
56	10	2.5	25	q8h	0	0	0.5	2.4	7.4	39	13.7
56	15	2.5	25	q8h	0	0	1.9	7.2	18.6	33.2	3.2
56	30	2.5	25	q8h	0.1	1.1	10.3	30.4	37.1	9.6	0
56	60	2.5	25	q8h	1	5.8	32.3	31.4	20.2	0.2	0
56	90	2.5	25	q8h	2.5	16.5	33.2	20.6	7.2	0	0
