# Supplementary material for: Population pharmacokinetics and dose optimization of vancomycin in neonates
Source: Sci Rep. 2021 Mar 17;11:6168. doi: 10.1038/s41598-021-85529-3 (PMC7969932; doi:10.1038/s41598-021-85529-3)
Supplement: Supplementary file 2 — Supplementary Dataset 2. [file 41598_2021_85529_MOESM2_ESM.csv]

					PTA (400<=AUC) / MIC (mg/L)
PMA (weeks)	CrCL (mL/min/1.73m2)	WT (kg)	Dose (mg)	Interval (h)	0.25	0.5	1	1.5	2	4	8
4	5	2.5	10	q12h	100	100	99.9	99.3	98.2	83.2	32.1
4	10	2.5	10	q12h	100	100	99.9	99.2	98	78.1	19.9
4	15	2.5	10	q12h	100	100	99.9	99.2	97.6	70.8	11.9
4	30	2.5	10	q12h	100	100	99.9	98.1	93.6	48.3	1.4
4	60	2.5	10	q12h	100	100	98.2	93.1	78.9	15.9	0.1
4	90	2.5	10	q12h	100	99.8	95.8	81.4	59.2	4	0
4	5	2.5	15	q12h	100	100	100	99.9	99.5	95.6	66
4	10	2.5	15	q12h	100	100	100	99.9	99.5	94.7	55.3
4	15	2.5	15	q12h	100	100	100	99.9	99.4	92.6	44.5
4	30	2.5	15	q12h	100	100	100	99.9	98.9	82.6	19
4	60	2.5	15	q12h	100	100	99.8	98.7	95.5	53.4	2.8
4	90	2.5	15	q12h	100	100	99.1	96	87.7	29.7	0.2
4	5	2.5	20	q12h	100	100	100	100	99.9	98.3	83.2
4	10	2.5	20	q12h	100	100	100	100	99.9	97.9	78.1
4	15	2.5	20	q12h	100	100	100	100	99.9	97.7	71
4	30	2.5	20	q12h	100	100	100	99.9	99.9	94	48.1
4	60	2.5	20	q12h	100	100	100	99.8	98.7	79.7	15.7
4	90	2.5	20	q12h	100	100	99.9	98.8	96	59.3	4
4	5	2.5	25	q12h	100	100	100	100	100	99.2	92.6
4	10	2.5	25	q12h	100	100	100	100	99.9	99.2	89.3
4	15	2.5	25	q12h	100	100	100	100	99.9	98.9	85.2
4	30	2.5	25	q12h	100	100	100	100	99.9	97.7	70.1
4	60	2.5	25	q12h	100	100	100	99.9	99.8	90.8	33.7
4	90	2.5	25	q12h	100	100	100	99.6	98.6	78.2	14.7
8	5	2.5	10	q12h	100	100	99.9	99.2	98	77.7	19.2
8	10	2.5	10	q12h	100	100	99.9	98.8	96.6	61.7	5.9
8	15	2.5	10	q12h	100	100	99.9	98	93.2	45.6	1.3
8	30	2.5	10	q12h	100	100	98.1	92.4	77.7	13.3	0.1
8	60	2.5	10	q12h	100	99	90.2	65.3	36.9	1	0
8	90	2.5	10	q12h	99.6	97.5	75.5	38.7	16.6	0	0
8	5	2.5	15	q12h	100	100	100	99.9	99.5	94.5	54.6
8	10	2.5	15	q12h	100	100	100	99.9	99.3	89.6	31.7
8	15	2.5	15	q12h	100	100	100	99.9	98.7	81.3	17.5
8	30	2.5	15	q12h	100	100	99.8	98.2	95.1	49.5	2.2
8	60	2.5	15	q12h	100	99.9	98	90.8	75.8	14.5	0
8	90	2.5	15	q12h	100	99.4	93.9	75.9	50.4	3.2	0
8	5	2.5	20	q12h	100	100	100	100	99.9	97.9	77.7
8	10	2.5	20	q12h	100	100	100	99.9	99.9	96.6	62.1
8	15	2.5	20	q12h	100	100	100	99.9	99.9	93.2	45.5
8	30	2.5	20	q12h	100	100	100	99.8	98.3	78.1	13.2
8	60	2.5	20	q12h	100	100	99.2	96.8	91	36.4	0.9
8	90	2.5	20	q12h	100	99.9	97.6	90.9	76.1	16.1	0
8	5	2.5	25	q12h	100	100	100	100	99.9	99.2	88.7
8	10	2.5	25	q12h	100	100	100	100	99.9	98.3	79.9
8	15	2.5	25	q12h	100	100	100	100	99.9	97.6	68
8	30	2.5	25	q12h	100	100	100	99.9	99.7	89.4	31.3
8	60	2.5	25	q12h	100	100	99.9	98.8	95.7	59.3	4.6
8	90	2.5	25	q12h	100	100	98.9	95.8	88.8	33.2	0.7
12	5	2.5	10	q12h	100	100	99.9	99	97.4	69	9.4
12	10	2.5	10	q12h	100	100	99.9	97.7	92.7	43.5	1.1
12	15	2.5	10	q12h	100	100	99.1	95.6	85.2	23.9	0.1
12	30	2.5	10	q12h	100	99.8	94.9	78.5	53.4	3.1	0
12	60	2.5	10	q12h	99.4	97.1	73.8	37.4	15.8	0	0
12	90	2.5	10	q12h	98.5	92.1	50.4	16.9	3.2	0	0
12	5	2.5	15	q12h	100	100	100	99.9	99.4	92	41.9
12	10	2.5	15	q12h	100	100	100	99.9	98.6	80.5	16.8
12	15	2.5	15	q12h	100	100	99.9	99.3	97.1	65.7	5.7
12	30	2.5	15	q12h	100	100	99	95.3	85.4	26.1	0.1
12	60	2.5	15	q12h	100	99.3	93.4	74.4	48.6	2.7	0
12	90	2.5	15	q12h	99.8	98	82.1	50.6	25.2	0.2	0
12	5	2.5	20	q12h	100	100	100	99.9	99.9	97.5	69
12	10	2.5	20	q12h	100	100	100	99.9	99.9	92.9	43.5
12	15	2.5	20	q12h	100	100	100	99.9	99.4	85.3	23.7
12	30	2.5	20	q12h	100	100	99.8	98.6	95.3	53.2	3.1
12	60	2.5	20	q12h	100	99.9	97.6	90.6	74.7	15.1	0
12	90	2.5	20	q12h	100	99.4	93.7	75.4	50	3.1	0
12	5	2.5	25	q12h	100	100	100	100	99.9	98.7	83.9
12	10	2.5	25	q12h	100	100	100	100	99.9	97.6	66.6
12	15	2.5	25	q12h	100	100	100	100	99.8	94.4	45
12	30	2.5	25	q12h	100	100	100	99.4	98.3	75.1	11.9
12	60	2.5	25	q12h	100	100	98.9	95.2	87.6	31.2	0.7
12	90	2.5	25	q12h	100	99.9	96.8	87.6	70.8	10.9	0
16	5	2.5	10	q12h	100	100	99.9	98.6	96.2	59.9	5.5
16	10	2.5	10	q12h	100	100	99.5	96.4	87.8	28.1	0.2
16	15	2.5	10	q12h	100	100	98	90.7	75.3	11.8	0
16	30	2.5	10	q12h	99.9	98.9	88.7	61.9	34	0.6	0
16	60	2.5	10	q12h	98.8	93.5	56	21.8	5.1	0	0
16	90	2.5	10	q12h	97.1	84.2	33	6.3	0.9	0	0
16	5	2.5	15	q12h	100	100	100	99.9	99.3	88.8	29.4
16	10	2.5	15	q12h	100	100	99.9	99.6	97.7	70.6	7.6
16	15	2.5	15	q12h	100	100	99.8	98	94.8	46.3	2.1
16	30	2.5	15	q12h	100	99.9	97.6	89.5	73.3	11.3	0
16	60	2.5	15	q12h	99.9	98.3	85.6	56.1	30.2	0.5	0
16	90	2.5	15	q12h	99	95.9	67.9	32.2	10.8	0	0
16	5	2.5	20	q12h	100	100	100	99.9	99.9	96.3	60
16	10	2.5	20	q12h	100	100	100	99.9	99.6	88.1	28
16	15	2.5	20	q12h	100	100	100	99.7	98.1	75.6	11.6
16	30	2.5	20	q12h	100	100	99.2	96.2	89.4	33.6	0.6
16	60	2.5	20	q12h	100	99.6	94.4	79.5	56.5	4.4	0
16	90	2.5	20	q12h	99.9	98.3	85.8	58.6	31.9	0.6	0
16	5	2.5	25	q12h	100	100	100	100	99.9	98.3	78.6
16	10	2.5	25	q12h	100	100	100	100	99.9	95.7	51.7
16	15	2.5	25	q12h	100	100	100	99.9	99.6	87.9	29.7
16	30	2.5	25	q12h	100	100	99.8	98.6	95.6	56.1	3.7
16	60	2.5	25	q12h	100	99.9	97.4	90.8	75.8	16.1	0
16	90	2.5	25	q12h	100	99.5	93.5	75.4	52	3.3	0
20	5	2.5	10	q12h	100	100	99.9	98.2	94.4	50.4	1.8
20	10	2.5	10	q12h	100	100	98.6	94.1	81.7	17.7	0.1
20	15	2.5	10	q12h	100	99.8	96.3	83.8	62.5	4.8	0
20	30	2.5	10	q12h	99.8	97.9	80.4	47	22.3	0.1	0
20	60	2.5	10	q12h	97.7	88.4	41.8	10.9	2.1	0	0
20	90	2.5	10	q12h	94.5	74.8	22.1	2.9	0.1	0	0
20	5	2.5	15	q12h	100	100	100	99.9	99.1	84.6	21.9
20	10	2.5	15	q12h	100	100	99.9	98.7	96.2	56.9	3.3
20	15	2.5	15	q12h	100	100	99.3	96.3	89.8	32.2	0.2
20	30	2.5	15	q12h	100	99.8	95.2	81.3	58.3	4.6	0
20	60	2.5	15	q12h	99.6	97.2	76	40.3	18.2	0	0
20	90	2.5	15	q12h	98.4	92.9	54.3	21.1	4	0	0
20	5	2.5	20	q12h	100	100	100	99.9	99.9	94.7	50.3
20	10	2.5	20	q12h	100	100	100	99.8	98.7	81.8	17.6
20	15	2.5	20	q12h	100	100	99.9	99.1	96.6	62.1	4.8
20	30	2.5	20	q12h	100	100	98.6	93.5	81.4	21.8	0.1
20	60	2.5	20	q12h	99.9	98.9	90.7	67.4	40.1	1.8	0
20	90	2.5	20	q12h	99.6	97	76	42.2	20.1	0	0
20	5	2.5	25	q12h	100	100	100	100	99.9	98	71.9
20	10	2.5	25	q12h	100	100	100	99.9	99.8	92.4	37.6
20	15	2.5	25	q12h	100	100	100	99.8	98.8	80.6	17.8
20	30	2.5	25	q12h	100	100	99.3	96.9	91.6	39.1	1.7
20	60	2.5	25	q12h	100	99.8	95.4	82.5	61.5	7.2	0
20	90	2.5	25	q12h	99.8	98.6	87.8	63.1	36.7	1.2	0
24	5	2.5	10	q12h	100	100	99.8	97.6	91.9	40.3	0.9
24	10	2.5	10	q12h	100	100	97.9	89.9	74.5	10.4	0
24	15	2.5	10	q12h	100	99.6	94.4	76.5	49.8	2.7	0
24	30	2.5	10	q12h	99.3	96.7	71.5	34.7	12.4	0	0
24	60	2.5	10	q12h	97	83.5	32	5.6	0.5	0	0
24	90	2.5	10	q12h	92.4	67.1	13.9	0.8	0	0	0
24	5	2.5	15	q12h	100	100	99.9	99.9	98.5	78.8	14.8
24	10	2.5	15	q12h	100	100	99.8	98	94.6	44.9	1.7
24	15	2.5	15	q12h	100	100	98.9	94.6	83.4	23.4	0.1
24	30	2.5	15	q12h	100	99.1	92.5	72.2	44.6	2.5	0
24	60	2.5	15	q12h	99	95.6	65.5	30.7	10	0	0
24	90	2.5	15	q12h	97.6	88.4	43.2	11.8	2	0	0
24	5	2.5	20	q12h	100	100	100	99.9	99.9	91.9	40.1
24	10	2.5	20	q12h	100	100	100	99.7	98	74.7	10.2
24	15	2.5	20	q12h	100	100	99.8	98.5	94.7	49.8	2.6
24	30	2.5	20	q12h	100	99.9	97.2	89	72.2	11.6	0
24	60	2.5	20	q12h	99.8	98.1	84.7	56.6	30	0.3	0
24	90	2.5	20	q12h	99	95.7	67.9	33	11.2	0	0
24	5	2.5	25	q12h	100	100	100	100	99.9	97.4	64.8
24	10	2.5	25	q12h	100	100	100	99.8	99.3	86.8	28.1
24	15	2.5	25	q12h	100	100	100	99.2	97.8	72.3	9.2
24	30	2.5	25	q12h	100	100	98.8	94.7	86	29	0.1
24	60	2.5	25	q12h	100	99.4	93.1	74.1	49.5	3.3	0
24	90	2.5	25	q12h	99.7	97.8	82.6	52.4	27.2	0.3	0
28	5	2.5	10	q12h	100	100	99.6	97	90	32.6	0.3
28	10	2.5	10	q12h	100	99.9	96.6	85.1	65.1	5.7	0
28	15	2.5	10	q12h	100	99	91.3	67.7	39.1	1.4	0
28	30	2.5	10	q12h	98.9	94.6	62.1	26.7	7.4	0	0
28	60	2.5	10	q12h	95.2	76.7	24.3	3	0.2	0	0
28	90	2.5	10	q12h	89.2	59.8	9.1	0.3	0	0	0
28	5	2.5	15	q12h	100	100	99.9	99.7	98	74.4	9.7
28	10	2.5	15	q12h	100	100	99.5	96.9	91.1	35.5	0.8
28	15	2.5	15	q12h	100	99.9	98.4	91.5	77.3	15.7	0
28	30	2.5	15	q12h	99.9	98.8	88.5	62	35.2	0.9	0
28	60	2.5	15	q12h	98.5	93.7	56.8	23.1	5	0	0
28	90	2.5	15	q12h	97.1	84.3	35.7	7.7	0.7	0	0
28	5	2.5	20	q12h	100	100	100	99.9	99.8	90.3	32.1
28	10	2.5	20	q12h	100	100	100	99.1	97	65.6	5.5
28	15	2.5	20	q12h	100	100	99.4	96.8	91.6	39.1	1.4
28	30	2.5	20	q12h	100	99.8	95.5	83.4	62	7	0
28	60	2.5	20	q12h	99.6	97.5	77.6	45.2	23.1	0.1	0
28	90	2.5	20	q12h	98.5	94.2	59.6	25.2	6.4	0	0
28	5	2.5	25	q12h	100	100	100	100	99.9	96.5	56
28	10	2.5	25	q12h	100	100	100	99.8	99	82.3	19.5
28	15	2.5	25	q12h	100	100	99.9	98.9	96.4	61.8	5.3
28	30	2.5	25	q12h	100	99.9	98.3	92.4	79.6	20.8	0
28	60	2.5	25	q12h	99.9	98.7	89.4	65.7	38.8	1.5	0
28	90	2.5	25	q12h	99.5	97.3	74.6	42.2	18.7	0	0
32	5	2.5	10	q12h	100	100	99.3	96	86.7	25.8	0.2
32	10	2.5	10	q12h	100	99.8	95.4	80.1	56.7	3.8	0
32	15	2.5	10	q12h	99.8	98.8	87.6	59.1	31.7	0.4	0
32	30	2.5	10	q12h	98.6	92.6	52.5	20	3.8	0	0
32	60	2.5	10	q12h	93.8	70.5	17.2	1.6	0	0	0
32	90	2.5	10	q12h	85.9	54.7	5.7	0.1	0	0	0
32	5	2.5	15	q12h	100	100	99.9	99.5	97.5	68.3	6.7
32	10	2.5	15	q12h	100	100	99.1	95.8	86.7	27.9	0.1
32	15	2.5	15	q12h	100	99.9	97	88	70	9	0
32	30	2.5	15	q12h	99.8	98.1	84	52.3	27.4	0.2	0
32	60	2.5	15	q12h	98.1	91	48.5	16.2	3.1	0	0
32	90	2.5	15	q12h	96	79.2	29.8	4	0.3	0	0
32	5	2.5	20	q12h	100	100	100	99.9	99.5	86.7	25.7
32	10	2.5	20	q12h	100	100	99.9	98.7	95.8	57.2	3.7
32	15	2.5	20	q12h	100	100	98.9	95.8	88.2	31.1	0.4
32	30	2.5	20	q12h	100	99.4	94.3	76.9	52.8	3.3	0
32	60	2.5	20	q12h	99.4	96.5	72	37.2	15	0	0
32	90	2.5	20	q12h	98	91.7	52.4	17.7	3.5	0	0
32	5	2.5	25	q12h	100	100	100	100	99.9	95.1	48
32	10	2.5	25	q12h	100	100	100	99.5	98.6	76.8	13.4
32	15	2.5	25	q12h	100	100	99.7	98.6	94.6	52.3	3
32	30	2.5	25	q12h	100	99.9	97.2	89.1	73.2	13.5	0
32	60	2.5	25	q12h	99.7	98.2	85.3	58.3	32.8	0.6	0
32	90	2.5	25	q12h	98.9	96	69.5	35.6	13.3	0	0
36	5	2.5	10	q12h	100	100	98.8	94.8	83.2	20.3	0.1
36	10	2.5	10	q12h	100	99.4	94.1	75.4	47.4	2.4	0
36	15	2.5	10	q12h	99.8	98.3	83.4	50.4	24.8	0.1	0
36	30	2.5	10	q12h	98	90.2	45.7	13.4	2.8	0	0
36	60	2.5	10	q12h	91.9	66.1	12.7	0.6	0	0	0
36	90	2.5	10	q12h	82.5	49.1	3.6	0	0	0	0
36	5	2.5	15	q12h	100	100	99.9	98.9	96.8	60.7	4.1
36	10	2.5	15	q12h	100	100	98.7	94.1	82.8	22.1	0.1
36	15	2.5	15	q12h	100	99.8	95.9	83.4	62.3	6	0
36	30	2.5	15	q12h	99.7	97.6	78.1	44.2	21.8	0	0
36	60	2.5	15	q12h	97.5	87.9	41.7	10.8	1.8	0	0
36	90	2.5	15	q12h	94.8	75	22.5	2.4	0.1	0	0
36	5	2.5	20	q12h	100	100	100	99.8	98.9	83.4	20.1
36	10	2.5	20	q12h	100	100	99.7	98.4	94.5	47.2	2.4
36	15	2.5	20	q12h	100	100	98.7	94.3	83.5	24.4	0.1
36	30	2.5	20	q12h	100	99	91.9	71.3	44	2.7	0
36	60	2.5	20	q12h	98.9	95.5	66.1	32.2	10.6	0	0
36	90	2.5	20	q12h	97.6	88.9	44.9	13.5	2.2	0	0
36	5	2.5	25	q12h	100	100	100	100	99.8	93.7	40.4
36	10	2.5	25	q12h	100	100	100	99.2	97.4	71	8.4
36	15	2.5	25	q12h	100	100	99.5	97.4	93	43.6	2.1
36	30	2.5	25	q12h	100	99.8	96.1	85	65.8	9.1	0
36	60	2.5	25	q12h	99.7	97.8	81.4	50.1	25.8	0.2	0
36	90	2.5	25	q12h	98.8	94.9	63.9	30	9.4	0	0
40	5	2.5	10	q12h	100	100	98.3	93.5	79.9	16.1	0.1
40	10	2.5	10	q12h	100	99	91.6	68.9	40.8	1.7	0
40	15	2.5	10	q12h	99.7	97.7	78.2	43.4	19.8	0	0
40	30	2.5	10	q12h	97.5	87.2	38.7	9.8	1.6	0	0
40	60	2.5	10	q12h	89.4	60.8	9.2	0.3	0	0	0
40	90	2.5	10	q12h	78.9	44.6	2.4	0	0	0	0
40	5	2.5	15	q12h	100	100	99.8	98.7	95.8	54.1	2.9
40	10	2.5	15	q12h	100	100	98.5	92.3	78.1	16.8	0
40	15	2.5	15	q12h	100	99.6	94.5	78.9	54.7	3.7	0
40	30	2.5	15	q12h	99.3	96.8	73.6	37.8	15.3	0	0
40	60	2.5	15	q12h	97.3	85	36.1	8.2	1	0	0
40	90	2.5	15	q12h	93.4	71.5	18.2	1.3	0	0	0
40	5	2.5	20	q12h	100	100	100	99.8	98.7	80.1	16
40	10	2.5	20	q12h	100	100	99.5	97.1	92.3	40.4	1.4
40	15	2.5	20	q12h	100	99.9	98.5	92.4	79	19	0
40	30	2.5	20	q12h	99.9	98.7	89.1	64.1	37.6	1.3	0
40	60	2.5	20	q12h	98.7	94.4	60.7	26.1	7.4	0	0
40	90	2.5	20	q12h	97.1	86	39.8	9.7	1.3	0	0
40	5	2.5	25	q12h	100	100	100	99.9	99.8	91.6	34.5
40	10	2.5	25	q12h	100	100	99.9	98.9	96.7	63.2	5.7
40	15	2.5	25	q12h	100	100	99.2	96.6	90.5	36.3	1.1
40	30	2.5	25	q12h	100	99.8	95.1	80.6	59.6	5.4	0
40	60	2.5	25	q12h	99.6	97.4	75.8	43.7	19.7	0	0
40	90	2.5	25	q12h	98.4	93.9	59	23.7	6	0	0
44	5	2.5	10	q12h	100	100	98.1	91.1	75.9	12.1	0
44	10	2.5	10	q12h	100	98.9	89.3	62.8	35	0.6	0
44	15	2.5	10	q12h	99.4	97.1	73.4	37.2	15.6	0	0
44	30	2.5	10	q12h	97.1	84.7	33.9	6.9	0.9	0	0
44	60	2.5	10	q12h	87.3	57.2	7.2	0.2	0	0	0
44	90	2.5	10	q12h	75.4	40.9	1.3	0	0	0	0
44	5	2.5	15	q12h	100	100	99.8	98	95	47.3	2.1
44	10	2.5	15	q12h	100	99.9	97.6	89.6	73.7	12.3	0
44	15	2.5	15	q12h	100	99.3	93.3	73.9	48.2	2.7	0
44	30	2.5	15	q12h	99	96	68.7	32.7	11.2	0	0
44	60	2.5	15	q12h	96.3	82	32	5	0.4	0	0
44	90	2.5	15	q12h	91.5	68	15.6	0.8	0	0	0
44	5	2.5	20	q12h	100	100	100	99.7	98.1	76.3	12.1
44	10	2.5	20	q12h	100	100	99.2	96.3	89.8	34.3	0.6
44	15	2.5	20	q12h	100	99.9	97.6	90.3	74.1	14.6	0
44	30	2.5	20	q12h	99.9	98.3	86	59.2	32.5	0.7	0
44	60	2.5	20	q12h	98.4	93.2	55.3	20.3	4.5	0	0
44	90	2.5	20	q12h	96.6	82.9	35.3	6.8	0.7	0	0
44	5	2.5	25	q12h	100	100	100	99.9	99.6	88.2	30.2
44	10	2.5	25	q12h	100	100	99.9	98.6	95.6	57	4.1
44	15	2.5	25	q12h	100	100	98.9	95.1	87.4	30.7	0.7
44	30	2.5	25	q12h	100	99.5	93.7	76.2	52.6	3.4	0
44	60	2.5	25	q12h	99.2	96.6	71.1	38.9	15.8	0	0
44	90	2.5	25	q12h	98	91.8	53.7	19.2	4.1	0	0
48	5	2.5	10	q12h	100	100	97.5	87.8	72.1	8.9	0
48	10	2.5	10	q12h	99.8	98.8	86.5	57.2	29.8	0.2	0
48	15	2.5	10	q12h	99.3	95.9	68.4	31.7	10.5	0	0
48	30	2.5	10	q12h	96.3	81.5	29.6	4.4	0.3	0	0
48	60	2.5	10	q12h	84.7	53.8	4.6	0	0	0	0
48	90	2.5	10	q12h	73.1	36.6	0.7	0	0	0	0
48	5	2.5	15	q12h	100	100	99.8	97.8	93.9	42.3	1.3
48	10	2.5	15	q12h	100	99.9	96.9	87.4	68.1	8.4	0
48	15	2.5	15	q12h	100	99.1	91.5	68.9	41	2.2	0
48	30	2.5	15	q12h	98.8	95.1	63.2	28.1	8.7	0	0
48	60	2.5	15	q12h	95.6	77.8	27.9	3.7	0.3	0	0
48	90	2.5	15	q12h	89.8	64.4	11.7	0.4	0	0	0
48	5	2.5	20	q12h	100	100	100	99.5	97.8	72	8.8
48	10	2.5	20	q12h	100	100	98.9	95.5	87.5	29.3	0.2
48	15	2.5	20	q12h	100	99.9	96.8	87.3	69.3	9.7	0
48	30	2.5	20	q12h	99.8	98	83.3	53.1	27.5	0.3	0
48	60	2.5	20	q12h	98	91	50.3	17.1	3.2	0	0
48	90	2.5	20	q12h	95.9	80.4	31.5	5.1	0.3	0	0
48	5	2.5	25	q12h	100	100	100	99.8	99.1	85.8	25.9
48	10	2.5	25	q12h	100	100	99.6	98.3	94.3	50.3	2.7
48	15	2.5	25	q12h	100	100	98.7	94.4	84.4	26.3	0.1
48	30	2.5	25	q12h	100	99	92.3	72.1	45.8	2.8	0
48	60	2.5	25	q12h	98.8	95.6	68.4	33.8	12.5	0	0
48	90	2.5	25	q12h	97.8	89.6	49.7	16.1	2.6	0	0
52	5	2.5	10	q12h	100	99.9	97	85.8	67.6	6.4	0
52	10	2.5	10	q12h	99.8	98.4	83.5	51	25.4	0.1	0
52	15	2.5	10	q12h	98.9	95.1	63.6	27.6	8.1	0	0
52	30	2.5	10	q12h	95.6	78.1	26.1	3.3	0.2	0	0
52	60	2.5	10	q12h	82.9	49.3	3.8	0	0	0	0
52	90	2.5	10	q12h	70.7	33.5	0.5	0	0	0	0
52	5	2.5	15	q12h	100	100	99.6	97.2	91.8	37.5	1.1
52	10	2.5	15	q12h	100	99.8	96	83.9	62.8	6.4	0
52	15	2.5	15	q12h	99.9	98.9	89.4	64	36.5	0.9	0
52	30	2.5	15	q12h	98.5	94.2	58.7	24.4	5.6	0	0
52	60	2.5	15	q12h	95	75.1	23.1	2.4	0.2	0	0
52	90	2.5	15	q12h	88	61.5	9.5	0.3	0	0	0
52	5	2.5	20	q12h	100	100	100	99.1	97.2	67.9	6.2
52	10	2.5	20	q12h	100	100	98.8	94.3	83.9	25.2	0.1
52	15	2.5	20	q12h	100	99.8	95.9	84.5	64.3	7.8	0
52	30	2.5	20	q12h	99.7	97.7	79.3	47.3	24	0.1	0
52	60	2.5	20	q12h	97.6	89	45.6	13.8	2.2	0	0
52	90	2.5	20	q12h	95.4	77.8	27.2	3.5	0.3	0	0
52	5	2.5	25	q12h	100	100	100	99.8	99.1	82.8	21.4
52	10	2.5	25	q12h	100	100	99.5	97.5	93.2	44.3	2.3
52	15	2.5	25	q12h	100	99.9	98.4	93.4	81	22.1	0
52	30	2.5	25	q12h	99.9	98.8	90.2	67.5	40.2	1.8	0
52	60	2.5	25	q12h	98.8	95.1	64.4	30.6	9.6	0	0
52	90	2.5	25	q12h	97.1	87.6	45.4	13.4	1.9	0	0
56	5	2.5	10	q12h	100	99.8	96.3	83.7	62.1	4.8	0
56	10	2.5	10	q12h	99.8	97.9	80	46.2	22	0.1	0
56	15	2.5	10	q12h	98.8	94.3	59	24.1	6.1	0	0
56	30	2.5	10	q12h	94.5	74.6	21.9	2.7	0	0	0
56	60	2.5	10	q12h	80	45.8	2.8	0	0	0	0
56	90	2.5	10	q12h	68.2	31.1	0.3	0	0	0	0
56	5	2.5	15	q12h	100	100	99.3	96.3	89.8	31.9	0.2
56	10	2.5	15	q12h	100	99.8	95.2	81	57.7	4.4	0
56	15	2.5	15	q12h	99.9	98.6	86.8	59.3	32	0.8	0
56	30	2.5	15	q12h	98.4	92.8	53.9	20.6	3.9	0	0
56	60	2.5	15	q12h	94	72.5	19.8	1.8	0	0	0
56	90	2.5	15	q12h	86.4	58.6	7.3	0.2	0	0	0
56	5	2.5	20	q12h	100	100	99.9	99.1	96.5	61.8	4.7
56	10	2.5	20	q12h	100	99.9	98.5	93.3	81.2	21.5	0.1
56	15	2.5	20	q12h	100	99.8	94.9	81	59.2	5.8	0
56	30	2.5	20	q12h	99.5	97	75.7	41.9	19.8	0	0
56	60	2.5	20	q12h	97.4	87.1	41.8	10.7	1.6	0	0
56	90	2.5	20	q12h	94.1	75.4	23.4	2.6	0.2	0	0
56	5	2.5	25	q12h	100	100	100	99.8	98.8	80.4	17.6
56	10	2.5	25	q12h	100	100	99.3	96.8	91.6	39	1.7
56	15	2.5	25	q12h	100	99.9	97.5	91.7	77.2	18.3	0
56	30	2.5	25	q12h	99.8	98.5	87.6	62.9	36.4	1.2	0
56	60	2.5	25	q12h	98.7	94.4	60.6	27.2	7	0	0
56	90	2.5	25	q12h	96.6	85.7	41.6	10.7	1.5	0	0
4	5	2.5	10	q24h	99.9	99.9	98.5	95.2	87.1	38.8	2.2
4	10	2.5	10	q24h	99.9	99.9	98.3	93.1	82.4	24.1	0.4
4	15	2.5	10	q24h	99.9	99.9	97.7	90.5	75.9	15.3	0.2
4	30	2.5	10	q24h	99.9	99.5	94.2	78	52.5	2.5	0
4	60	2.5	10	q24h	99.8	98.1	81	47.1	20.3	0.1	0
4	90	2.5	10	q24h	99.2	95.2	64.1	27.6	6.7	0	0
4	5	2.5	15	q24h	100	100	99.6	98.6	96.8	72.2	18.4
4	10	2.5	15	q24h	100	100	99.6	98.5	95.3	62	8.1
4	15	2.5	15	q24h	100	99.9	99.6	97.9	93.7	51.1	3
4	30	2.5	15	q24h	100	99.9	99	94.9	85.2	24.1	0.2
4	60	2.5	15	q24h	99.9	99.8	95.4	81.6	59.2	3.7	0
4	90	2.5	15	q24h	99.8	99.1	89.3	64.4	36.5	0.8	0
4	5	2.5	20	q24h	100	100	99.9	99.5	98.6	87.1	38.9
4	10	2.5	20	q24h	100	100	99.9	99.4	98.5	82.5	24
4	15	2.5	20	q24h	100	100	99.9	99.3	98	76.1	15.2
4	30	2.5	20	q24h	100	100	99.9	98.1	95.2	52.6	2.4
4	60	2.5	20	q24h	100	99.9	98.3	93.7	82	19.6	0.1
4	90	2.5	20	q24h	99.9	99.8	96.4	84	64.9	5.9	0
4	5	2.5	25	q24h	100	100	99.9	99.9	99.4	94.4	58.2
4	10	2.5	25	q24h	100	100	99.9	99.9	99.3	92	45.6
4	15	2.5	25	q24h	100	100	99.9	99.7	99.1	88.5	32.3
4	30	2.5	25	q24h	100	100	99.9	99.5	97.7	74	11
4	60	2.5	25	q24h	100	100	99.6	97.2	91.8	40	1.1
4	90	2.5	25	q24h	100	99.9	98.3	93.8	81.1	20.8	0.1
8	5	2.5	10	q24h	99.9	99.9	98.2	92.9	81.7	23.2	0.4
8	10	2.5	10	q24h	99.9	99.7	96.9	86.1	66.7	8	0
8	15	2.5	10	q24h	99.9	99.5	93.7	76.7	51	2.2	0
8	30	2.5	10	q24h	99.8	97.8	79.4	44.2	18.3	0.1	0
8	60	2.5	10	q24h	97.7	90.5	47.2	13.4	2.2	0	0
8	90	2.5	10	q24h	96.1	79.8	28.9	3.8	0.2	0	0
8	5	2.5	15	q24h	100	100	99.6	98.5	95.1	60.8	7
8	10	2.5	15	q24h	100	99.9	99.3	97	90.6	38.2	0.9
8	15	2.5	15	q24h	100	99.9	98.6	94	84	22.9	0.2
8	30	2.5	15	q24h	99.9	99.8	95.2	80.1	56.9	3.4	0
8	60	2.5	15	q24h	99.8	97.7	79	46.1	20.7	0.1	0
8	90	2.5	15	q24h	99	95.2	62.1	27.5	7.1	0	0
8	5	2.5	20	q24h	100	100	99.9	99.4	98.5	81.9	22.8
8	10	2.5	20	q24h	100	100	99.9	99.1	97	66.7	8
8	15	2.5	20	q24h	100	100	99.8	97.9	94.5	50.7	2.1
8	30	2.5	20	q24h	100	99.9	98.2	92.9	80.2	18.2	0.1
8	60	2.5	20	q24h	99.9	99.3	92.8	71.4	45.9	2	0
8	90	2.5	20	q24h	99.7	98	81.9	52	26.7	0.2	0
8	5	2.5	25	q24h	100	100	99.9	99.9	99.3	91.7	43.7
8	10	2.5	25	q24h	100	100	99.9	99.6	98.7	82.5	21.2
8	15	2.5	25	q24h	100	100	99.9	99.5	97.5	72.2	9.2
8	30	2.5	25	q24h	100	100	99.5	96.8	90.3	37.3	0.7
8	60	2.5	25	q24h	100	99.8	96.2	85.3	66.9	7.6	0
8	90	2.5	25	q24h	99.8	99.4	92.3	70.7	45.6	2	0
12	5	2.5	10	q24h	99.9	99.8	97.4	89.8	73.6	13.8	0.1
12	10	2.5	10	q24h	99.9	99.5	93.5	76	49.6	1.9	0
12	15	2.5	10	q24h	99.8	98.4	86.7	57.1	30.4	0.2	0
12	30	2.5	10	q24h	99.1	94.7	60.5	23.8	5.1	0	0
12	60	2.5	10	q24h	95.9	79	27.6	3.8	0.2	0	0
12	90	2.5	10	q24h	91.6	66.3	13.5	0.4	0	0	0
12	5	2.5	15	q24h	100	99.9	99.5	97.8	93.4	48.2	2.3
12	10	2.5	15	q24h	100	99.9	98.4	94	83.5	21.5	0.2
12	15	2.5	15	q24h	99.9	99.8	97	86.9	69.6	7.8	0
12	30	2.5	15	q24h	99.8	98.6	87.1	61.1	32.3	0.3	0
12	60	2.5	15	q24h	98.9	94.8	61.4	25.7	6.4	0	0
12	90	2.5	15	q24h	97.5	87.3	42.1	11.7	1.7	0	0
12	5	2.5	20	q24h	100	100	99.9	99.3	98	73.7	13.4
12	10	2.5	20	q24h	100	100	99.8	97.9	94	50.2	1.9
12	15	2.5	20	q24h	100	100	99.2	96.1	87.2	29.9	0.2
12	30	2.5	20	q24h	99.9	99.8	95.4	81.8	61.3	4.5	0
12	60	2.5	20	q24h	99.7	97.9	80.7	50.6	25	0.2	0
12	90	2.5	20	q24h	99.4	96.1	66.5	32.6	11.1	0	0
12	5	2.5	25	q24h	100	100	99.9	99.7	99	87	29.4
12	10	2.5	25	q24h	100	100	99.9	99.5	97.5	71.2	9.2
12	15	2.5	25	q24h	100	100	99.8	98.1	95	52.1	2.6
12	30	2.5	25	q24h	100	99.8	97.9	92	77.8	17.5	0
12	60	2.5	25	q24h	99.8	99.2	91.4	69	43.8	1.6	0
12	90	2.5	25	q24h	99.7	97.7	80.5	51.5	26.9	0.3	0
16	5	2.5	10	q24h	99.9	99.7	96.6	84.8	64.4	7.3	0
16	10	2.5	10	q24h	99.9	98.7	88.1	62.8	34.5	0.3	0
16	15	2.5	10	q24h	99.8	97.5	77.8	42.4	17.2	0.1	0
16	30	2.5	10	q24h	97.7	89.6	45.1	11.2	1.9	0	0
16	60	2.5	10	q24h	92.9	69.5	16.7	1	0	0	0
16	90	2.5	10	q24h	85.1	57.1	7.2	0.3	0	0	0
16	5	2.5	15	q24h	100	99.9	99.3	96.9	90.2	36	0.6
16	10	2.5	15	q24h	99.9	99.9	97.7	88.6	74.2	10.8	0
16	15	2.5	15	q24h	99.9	99.8	94.8	78.2	53.7	3	0
16	30	2.5	15	q24h	99.8	97.5	77.1	43.4	19.4	0	0
16	60	2.5	15	q24h	97.8	89.6	47.2	14.1	2.5	0	0
16	90	2.5	15	q24h	96.1	80.2	31.3	5.9	0.4	0	0
16	5	2.5	20	q24h	100	100	99.9	99.1	96.9	65	7.3
16	10	2.5	20	q24h	100	100	99.4	96.6	88.7	34	0.3
16	15	2.5	20	q24h	100	99.8	98.1	92	78.5	15.7	0.1
16	30	2.5	20	q24h	99.9	99.3	91.6	69	43	1.6	0
16	60	2.5	20	q24h	99.4	96.5	69.7	36.5	13.8	0	0
16	90	2.5	20	q24h	98.2	91.6	54.8	21.7	5.2	0	0
16	5	2.5	25	q24h	100	100	99.9	99.6	98.6	82.4	20.3
16	10	2.5	25	q24h	100	100	99.8	98.3	96	56.3	3.3
16	15	2.5	25	q24h	100	100	99.5	96.5	89.7	34.6	0.5
16	30	2.5	25	q24h	99.9	99.8	95.9	83.7	64.5	6.7	0
16	60	2.5	25	q24h	99.7	98.5	83.2	55.9	31.1	0.3	0
16	90	2.5	25	q24h	99.5	96.9	70.2	39.6	15.2	0	0
20	5	2.5	10	q24h	99.9	99.5	95.3	79.7	54.8	3.7	0
20	10	2.5	10	q24h	99.8	98.1	83.2	50.5	23.7	0.1	0
20	15	2.5	10	q24h	99.3	96.3	67.8	30	8.6	0	0
20	30	2.5	10	q24h	96.9	82.9	34.1	5.9	0.3	0	0
20	60	2.5	10	q24h	88.9	61.6	10.1	0.3	0	0	0
20	90	2.5	10	q24h	80.9	51.1	4.1	0.2	0	0	0
20	5	2.5	15	q24h	100	99.9	99.2	95.6	86.9	26.1	0.2
20	10	2.5	15	q24h	99.9	99.8	96.4	83.3	62.9	4.9	0
20	15	2.5	15	q24h	99.9	99.1	90.8	67.6	39.6	1	0
20	30	2.5	15	q24h	99.2	95.9	67.2	32.3	10.1	0	0
20	60	2.5	15	q24h	96.6	84	37.8	8	0.7	0	0
20	90	2.5	15	q24h	94.5	74.7	24	2.8	0.3	0	0
20	5	2.5	20	q24h	100	100	99.9	98.3	95.5	55.3	3.7
20	10	2.5	20	q24h	100	99.9	98.5	94.9	83.4	22.9	0.1
20	15	2.5	20	q24h	100	99.8	96.8	85.9	68.1	8	0
20	30	2.5	20	q24h	99.8	98.6	85.1	58.4	32	0.2	0
20	60	2.5	20	q24h	98.8	95	60.8	27.1	7.6	0	0
20	90	2.5	20	q24h	97.6	87.2	46.9	13.8	2.7	0	0
20	5	2.5	25	q24h	100	100	99.9	99.5	97.7	76	11.8
20	10	2.5	25	q24h	100	100	99.8	97.7	93.1	43.2	1.5
20	15	2.5	25	q24h	100	100	98.6	94.1	83.3	23.5	0.1
20	30	2.5	25	q24h	99.9	99.6	93.7	74.2	51.9	2.8	0
20	60	2.5	25	q24h	99.7	97.5	75.7	45.1	21	0.1	0
20	90	2.5	25	q24h	99.2	95.2	63.3	28.7	9.7	0	0
24	5	2.5	10	q24h	99.9	99.5	92.7	74.4	46.7	1.7	0
24	10	2.5	10	q24h	99.8	97.5	77.1	40.8	16	0.1	0
24	15	2.5	10	q24h	98.7	94.2	57.7	21.5	4.3	0	0
24	30	2.5	10	q24h	95.5	76.9	25.1	2.9	0.2	0	0
24	60	2.5	10	q24h	84.7	56.4	6.8	0.3	0	0	0
24	90	2.5	10	q24h	76.7	45.5	2.7	0.1	0	0	0
24	5	2.5	15	q24h	100	99.9	98.2	93.5	82.4	19.6	0.1
24	10	2.5	15	q24h	99.9	99.8	94.4	77.6	52	2.6	0
24	15	2.5	15	q24h	99.8	98.3	85.8	58.6	30	0.2	0
24	30	2.5	15	q24h	98.7	94.4	58.6	23.1	5.6	0	0
24	60	2.5	15	q24h	96	78.8	30.3	5.3	0.4	0	0
24	90	2.5	15	q24h	91.8	70.2	19.3	1.8	0.2	0	0
24	5	2.5	20	q24h	100	100	99.8	97.6	93.6	46.4	1.7
24	10	2.5	20	q24h	100	99.8	97.9	91	77.9	14.7	0.1
24	15	2.5	20	q24h	99.9	99.8	95	79.9	58	3.9	0
24	30	2.5	20	q24h	99.7	97.8	78.3	47.9	22.6	0	0
24	60	2.5	20	q24h	98.2	90.9	53.5	21	5	0	0
24	90	2.5	20	q24h	96.4	84.2	39.2	9.8	1.2	0	0
24	5	2.5	25	q24h	100	100	99.9	99.4	97.2	69.5	7.9
24	10	2.5	25	q24h	100	100	99.4	96.1	89.2	33	0.3
24	15	2.5	25	q24h	100	99.8	97.5	91.3	76.1	14.9	0
24	30	2.5	25	q24h	99.8	99.1	89.9	66.7	41.2	1.3	0
24	60	2.5	25	q24h	99.5	96.7	69	37.7	14.4	0	0
24	90	2.5	25	q24h	98.6	92.2	58.5	23.5	7	0	0
28	5	2.5	10	q24h	99.9	99.5	90.3	67.4	38.3	0.6	0
28	10	2.5	10	q24h	99.6	96.9	69.1	32.2	9.7	0	0
28	15	2.5	10	q24h	97.9	91.5	50.1	15.2	2.4	0	0
28	30	2.5	10	q24h	93.9	71.7	19.3	1.2	0	0	0
28	60	2.5	10	q24h	81.6	52.3	4.8	0.2	0	0	0
28	90	2.5	10	q24h	73.6	41	1.8	0	0	0	0
28	5	2.5	15	q24h	99.9	99.9	97.8	90.7	77.2	13.4	0.1
28	10	2.5	15	q24h	99.9	99.1	91.7	69.7	42.4	1.5	0
28	15	2.5	15	q24h	99.8	97.7	80.5	49.3	22.5	0.1	0
28	30	2.5	15	q24h	98.1	91.2	51.4	16.9	3.2	0	0
28	60	2.5	15	q24h	94.9	75.5	25.3	3.4	0.3	0	0
28	90	2.5	15	q24h	89.6	65.8	15	1.1	0.1	0	0
28	5	2.5	20	q24h	100	100	99.6	97.2	91.2	38.1	0.6
28	10	2.5	20	q24h	100	99.8	97	87.2	70.2	9.3	0
28	15	2.5	20	q24h	99.9	99.5	93.4	72.8	49	2.3	0
28	30	2.5	20	q24h	99.6	97.1	72.7	40	16.1	0	0
28	60	2.5	20	q24h	97.7	88	48.5	14.9	3.1	0	0
28	90	2.5	20	q24h	95.8	81.7	35.1	7.6	0.9	0	0
28	5	2.5	25	q24h	100	100	99.8	98.7	96.5	60.6	4.8
28	10	2.5	25	q24h	100	100	98.8	94.5	84.2	26	0.1
28	15	2.5	25	q24h	100	99.8	96.7	86.3	68.7	8.9	0
28	30	2.5	25	q24h	99.7	98.6	85.9	60.2	34.7	0.3	0
28	60	2.5	25	q24h	99.3	95.6	64.3	30.6	10.6	0	0
28	90	2.5	25	q24h	97.8	89.6	52.5	19.8	5	0	0
32	5	2.5	10	q24h	99.9	98.5	87.5	59.6	31.9	0.3	0
32	10	2.5	10	q24h	99.1	95	62.6	26.1	5.9	0	0
32	15	2.5	10	q24h	97.7	88.3	41.4	9.4	1.5	0	0
32	30	2.5	10	q24h	92.3	67.6	15.4	0.6	0	0	0
32	60	2.5	10	q24h	78.6	47.8	3.2	0.1	0	0	0
32	90	2.5	10	q24h	69.9	36.7	1.2	0	0	0	0
32	5	2.5	15	q24h	99.9	99.8	97.5	87.9	71.6	9	0
32	10	2.5	15	q24h	99.8	99.1	88.3	63	34.7	0.6	0
32	15	2.5	15	q24h	99.8	97.3	74.7	40.8	17.6	0	0
32	30	2.5	15	q24h	97.6	88.4	44.8	12.9	2.1	0	0
32	60	2.5	15	q24h	93.1	72	22.4	2.5	0.3	0	0
32	90	2.5	15	q24h	87.5	62.8	12.4	0.8	0	0	0
32	5	2.5	20	q24h	100	100	99.4	96.3	87.9	31.5	0.3
32	10	2.5	20	q24h	99.9	99.8	96.1	83.4	63.2	5.2	0
32	15	2.5	20	q24h	99.8	99.3	90.1	67	40.6	1.2	0
32	30	2.5	20	q24h	99.4	96.3	68.2	34.8	12.3	0	0
32	60	2.5	20	q24h	96.9	85.5	43.2	11.6	1.9	0	0
32	90	2.5	20	q24h	95	78.7	29.6	5.4	0.5	0	0
32	5	2.5	25	q24h	100	100	99.8	98.1	95.4	54.6	2.9
32	10	2.5	25	q24h	100	99.9	98.2	93.1	79.7	19.1	0.1
32	15	2.5	25	q24h	99.9	99.8	95.5	82.6	62	5.8	0
32	30	2.5	25	q24h	99.7	98.1	82	53.1	29	0.3	0
32	60	2.5	25	q24h	99	93.6	60.6	26.4	8.3	0	0
32	90	2.5	25	q24h	97.4	86.9	48.5	15.9	3.4	0	0
36	5	2.5	10	q24h	99.8	98.1	84.5	54.5	26.8	0.2	0
36	10	2.5	10	q24h	98.5	93.8	56.2	21	3.9	0	0
36	15	2.5	10	q24h	97.1	84.4	36.5	6.8	0.6	0	0
36	30	2.5	10	q24h	89.9	63.4	11.2	0.3	0	0	0
36	60	2.5	10	q24h	76.1	44.7	2.4	0.1	0	0	0
36	90	2.5	10	q24h	67.1	33.1	1	0	0	0	0
36	5	2.5	15	q24h	99.9	99.8	96.6	85.1	65.6	6.3	0
36	10	2.5	15	q24h	99.8	98.3	84.7	56.6	28.9	0.1	0
36	15	2.5	15	q24h	99.5	96.6	69.8	35.3	12.4	0	0
36	30	2.5	15	q24h	97.3	85.8	39.9	8.8	1	0	0
36	60	2.5	15	q24h	91.4	69.6	18.5	1.4	0.2	0	0
36	90	2.5	15	q24h	85.3	60.6	10	0.4	0	0	0
36	5	2.5	20	q24h	100	100	98.7	95.2	85.5	25.7	0.1
36	10	2.5	20	q24h	99.9	99.8	94.8	79	56.6	3.5	0
36	15	2.5	20	q24h	99.8	98.7	86.5	61.1	35	0.5	0
36	30	2.5	20	q24h	99.4	95.7	63.1	29.3	8.5	0	0
36	60	2.5	20	q24h	96.3	84	38.1	9.4	1.2	0	0
36	90	2.5	20	q24h	94.1	76.7	27.1	4.6	0.4	0	0
36	5	2.5	25	q24h	100	100	99.8	98	94	47.6	2
36	10	2.5	25	q24h	100	99.8	97.3	90.5	74.8	13.9	0
36	15	2.5	25	q24h	99.9	99.8	94.6	77.1	56.1	3.5	0
36	30	2.5	25	q24h	99.7	97.7	78.3	47.7	22.9	0.2	0
36	60	2.5	25	q24h	98.5	91.7	57.4	23.1	6.1	0	0
36	90	2.5	25	q24h	96.9	85.2	44.9	12.9	2.7	0	0
40	5	2.5	10	q24h	99.8	98.1	81.4	47.9	21.1	0.1	0
40	10	2.5	10	q24h	98.2	91.9	50.7	16	2.5	0	0
40	15	2.5	10	q24h	96.7	81.4	32.1	4.7	0.2	0	0
40	30	2.5	10	q24h	87.2	60.6	9	0.3	0	0	0
40	60	2.5	10	q24h	74.2	41.3	1.8	0	0	0	0
40	90	2.5	10	q24h	65.8	30.7	0.6	0	0	0	0
40	5	2.5	15	q24h	99.9	99.8	95.6	82	60	3.9	0
40	10	2.5	15	q24h	99.8	97.8	81.3	50.5	24	0.1	0
40	15	2.5	15	q24h	99.1	95.6	65.4	30.9	8.5	0	0
40	30	2.5	15	q24h	96.3	83.1	35.7	7.5	0.5	0	0
40	60	2.5	15	q24h	90.2	66.6	15.4	1.2	0.1	0	0
40	90	2.5	15	q24h	83.3	58.7	7.9	0.4	0	0	0
40	5	2.5	20	q24h	100	99.9	98.3	93.9	82.1	20.5	0.1
40	10	2.5	20	q24h	99.9	99.7	93.8	74.4	50	2.5	0
40	15	2.5	20	q24h	99.7	98.3	83.8	56	29.8	0.2	0
40	30	2.5	20	q24h	98.8	93.9	59.7	24.6	6.8	0	0
40	60	2.5	20	q24h	95.8	82.1	35.4	7.9	1	0	0
40	90	2.5	20	q24h	93	74.8	23.5	3	0.4	0	0
40	5	2.5	25	q24h	100	100	99.6	97.3	92	40.8	1.2
40	10	2.5	25	q24h	100	99.8	97	86.8	69.9	9.7	0
40	15	2.5	25	q24h	99.9	99.5	93.1	72.9	49.4	2.3	0
40	30	2.5	25	q24h	99.5	97.4	73.4	43	19.4	0.1	0
40	60	2.5	25	q24h	98	89.9	53.2	20.4	5.1	0	0
40	90	2.5	25	q24h	95.9	83.9	41.5	10.3	2	0	0
44	5	2.5	10	q24h	99.8	97.6	78.6	42.8	17.3	0.1	0
44	10	2.5	10	q24h	97.7	89.7	45.6	12	1.9	0	0
44	15	2.5	10	q24h	95.9	78.7	27.1	3.6	0.2	0	0
44	30	2.5	10	q24h	85.1	57.6	7.3	0.3	0	0	0
44	60	2.5	10	q24h	71.4	38.7	1.5	0	0	0	0
44	90	2.5	10	q24h	63.8	28.6	0.3	0	0	0	0
44	5	2.5	15	q24h	99.9	99.8	94.8	78.8	54.6	3	0
44	10	2.5	15	q24h	99.8	97.6	77.6	44.4	19.9	0	0
44	15	2.5	15	q24h	98.9	94.8	60.9	25.5	6.3	0	0
44	30	2.5	15	q24h	96.1	80.6	31.9	6.1	0.4	0	0
44	60	2.5	15	q24h	88.7	64.2	13.7	1	0.1	0	0
44	90	2.5	15	q24h	81.8	56.7	6.5	0.3	0	0	0
44	5	2.5	20	q24h	100	99.9	98.2	92.4	79.1	16.1	0.1
44	10	2.5	20	q24h	99.9	99.3	92	70	43.7	1.6	0
44	15	2.5	20	q24h	99.7	97.9	80.3	50.4	24.6	0.1	0
44	30	2.5	20	q24h	98.3	91.6	55.2	22	5.2	0	0
44	60	2.5	20	q24h	95.4	80.5	31.8	6.3	0.7	0	0
44	90	2.5	20	q24h	92	72.1	20.8	2.7	0.2	0	0
44	5	2.5	25	q24h	100	100	99.5	96.5	89.9	35.2	0.5
44	10	2.5	25	q24h	100	99.8	96	84.1	65.1	7	0
44	15	2.5	25	q24h	99.8	99.1	91.1	68.7	43.8	1.5	0
44	30	2.5	25	q24h	99.5	97	70.8	39.8	15.6	0	0
44	60	2.5	25	q24h	97.7	88.4	50.9	17.7	4	0	0
44	90	2.5	25	q24h	95.4	82.6	37.6	9.1	1.2	0	0
48	5	2.5	10	q24h	99.8	97.4	74.9	36.8	13.6	0	0
48	10	2.5	10	q24h	97.4	86.9	40.8	8.5	1.1	0	0
48	15	2.5	10	q24h	95.2	74.9	23.3	2.6	0.2	0	0
48	30	2.5	10	q24h	83.8	55.1	6.3	0.3	0	0	0
48	60	2.5	10	q24h	69.2	35.8	1.1	0	0	0	0
48	90	2.5	10	q24h	62.6	27	0.3	0	0	0	0
48	5	2.5	15	q24h	99.9	99.7	93.7	75.3	49.1	2.3	0
48	10	2.5	15	q24h	99.7	97.1	74	39.8	15.9	0	0
48	15	2.5	15	q24h	98.5	93.6	56.5	21.4	4.5	0	0
48	30	2.5	15	q24h	96	78	28.7	5	0.3	0	0
48	60	2.5	15	q24h	87	61.9	11.7	0.7	0	0	0
48	90	2.5	15	q24h	80.7	54.1	5.2	0.2	0	0	0
48	5	2.5	20	q24h	100	99.8	97.6	90.1	75.6	12.7	0
48	10	2.5	20	q24h	99.8	99	89.5	65.6	39.6	1.1	0
48	15	2.5	20	q24h	99.7	97.5	75.9	45	20.4	0	0
48	30	2.5	20	q24h	98.2	90.3	52.3	18.7	4.4	0	0
48	60	2.5	20	q24h	94.6	78.1	28.8	5.1	0.5	0	0
48	90	2.5	20	q24h	90.7	70.6	18.5	2.1	0.2	0	0
48	5	2.5	25	q24h	100	100	99.2	95.7	87.9	31.2	0.3
48	10	2.5	25	q24h	99.9	99.8	95.4	81.4	60.2	5	0
48	15	2.5	25	q24h	99.7	98.9	88.5	65	39.4	0.9	0
48	30	2.5	25	q24h	99.4	96.6	67.1	35.9	13.2	0	0
48	60	2.5	25	q24h	97.2	86.3	47.3	15.1	3.3	0	0
48	90	2.5	25	q24h	95	81.4	34.7	7.7	0.7	0	0
52	5	2.5	10	q24h	99.6	97	70.5	33	10.5	0	0
52	10	2.5	10	q24h	97.2	84.9	36.9	7.1	0.6	0	0
52	15	2.5	10	q24h	94.5	72.6	19.8	1.7	0	0	0
52	30	2.5	10	q24h	82	52.9	5.4	0.2	0	0	0
52	60	2.5	10	q24h	67.2	33.4	1	0	0	0	0
52	90	2.5	10	q24h	60.7	25.2	0.3	0	0	0	0
52	5	2.5	15	q24h	99.9	99.4	92.1	71	44.5	1.6	0
52	10	2.5	15	q24h	99.5	96.6	70.4	35.8	12.5	0	0
52	15	2.5	15	q24h	98.3	91.9	52.5	17.8	3.5	0	0
52	30	2.5	15	q24h	95.1	76.2	25.8	3.7	0.3	0	0
52	60	2.5	15	q24h	85.8	61	10.1	0.4	0	0	0
52	90	2.5	15	q24h	79.5	52.1	4.2	0.2	0	0	0
52	5	2.5	20	q24h	100	99.8	97.2	88.4	71.2	10	0
52	10	2.5	20	q24h	99.8	98.7	87	61.8	35.9	0.5	0
52	15	2.5	20	q24h	99.6	97.2	73.8	41.4	16.7	0	0
52	30	2.5	20	q24h	97.9	88.5	49.7	16	3.1	0	0
52	60	2.5	20	q24h	94.1	76.7	27.3	4.7	0.4	0	0
52	90	2.5	20	q24h	89.5	69.1	16.5	1.7	0.2	0	0
52	5	2.5	25	q24h	100	100	98.9	94.8	85.4	27.6	0.1
52	10	2.5	25	q24h	99.9	99.8	94.8	78	56.8	3.5	0
52	15	2.5	25	q24h	99.7	98.7	86.5	61.1	35.5	0.7	0
52	30	2.5	25	q24h	99.3	95.8	65.3	31.6	10.9	0	0
52	60	2.5	25	q24h	97	85.3	45.2	13.1	2.7	0	0
52	90	2.5	25	q24h	94.7	80.5	31.6	6.9	0.6	0	0
56	5	2.5	10	q24h	99.3	96.2	67.5	29.8	8.3	0	0
56	10	2.5	10	q24h	96.9	82.7	33.9	5.9	0.3	0	0
56	15	2.5	10	q24h	93.5	70.9	18.1	1.1	0	0	0
56	30	2.5	10	q24h	80.8	50.8	4.1	0.2	0	0	0
56	60	2.5	10	q24h	66.3	31.6	0.7	0	0	0	0
56	90	2.5	10	q24h	59	24	0.2	0	0	0	0
56	5	2.5	15	q24h	99.9	99.1	90.5	67.6	39.5	1	0
56	10	2.5	15	q24h	99.2	95.7	66.9	32.1	9.8	0	0
56	15	2.5	15	q24h	98	90.4	48.8	15.4	2.8	0	0
56	30	2.5	15	q24h	94.5	74.5	24	2.8	0.3	0	0
56	60	2.5	15	q24h	84.1	59.5	8.9	0.4	0	0	0
56	90	2.5	15	q24h	78	49.3	3.5	0.2	0	0	0
56	5	2.5	20	q24h	100	99.8	96.8	85.9	67.9	7.8	0
56	10	2.5	20	q24h	99.7	98.5	84.9	58.2	31.8	0.2	0
56	15	2.5	20	q24h	99.6	96.5	70.9	38.2	14.8	0	0
56	30	2.5	20	q24h	97.6	87.2	46.8	13.7	2.7	0	0
56	60	2.5	20	q24h	93.6	75.5	24.7	3.4	0.4	0	0
56	90	2.5	20	q24h	88.4	67.2	15.3	1.1	0.1	0	0
56	5	2.5	25	q24h	100	100	98.6	94.1	83	23.3	0.1
56	10	2.5	25	q24h	99.9	99.6	93.4	74.1	51.7	2.7	0
56	15	2.5	25	q24h	99.7	98.5	84.1	57.8	33	0.3	0
56	30	2.5	25	q24h	99.2	95.1	63.1	28.7	9.6	0	0
56	60	2.5	25	q24h	96.4	84.4	42.9	11.4	2	0	0
56	90	2.5	25	q24h	94.5	79.4	28.9	5.1	0.6	0	0
4	5	2.5	10	q6h	100	100	100	100	100	98	82.3
4	10	2.5	10	q6h	100	100	100	100	99.9	97.7	75.5
4	15	2.5	10	q6h	100	100	100	100	99.9	97.5	69.3
4	30	2.5	10	q6h	100	100	100	100	99.9	93.8	44.1
4	60	2.5	10	q6h	100	100	100	100	98.9	79.2	13.8
4	90	2.5	10	q6h	100	100	100	99.1	96.3	56.7	3.2
4	5	2.5	15	q6h	100	100	100	100	100	99.6	95.2
4	10	2.5	15	q6h	100	100	100	100	100	99.5	94.1
4	15	2.5	15	q6h	100	100	100	100	100	99.3	92.3
4	30	2.5	15	q6h	100	100	100	100	100	98.8	82.1
4	60	2.5	15	q6h	100	100	100	100	100	96	51.1
4	90	2.5	15	q6h	100	100	100	100	99.8	87.8	27.5
4	5	2.5	20	q6h	100	100	100	100	100	100	98
4	10	2.5	20	q6h	100	100	100	100	100	99.9	97.7
4	15	2.5	20	q6h	100	100	100	100	100	99.9	97.5
4	30	2.5	20	q6h	100	100	100	100	100	99.9	94
4	60	2.5	20	q6h	100	100	100	100	100	99	79.2
4	90	2.5	20	q6h	100	100	100	100	100	96.4	56.6
4	5	2.5	25	q6h	100	100	100	100	100	100	99.2
4	10	2.5	25	q6h	100	100	100	100	100	100	99
4	15	2.5	25	q6h	100	100	100	100	100	100	98.7
4	30	2.5	25	q6h	100	100	100	100	100	100	98.2
4	60	2.5	25	q6h	100	100	100	100	100	99.9	90.8
4	90	2.5	25	q6h	100	100	100	100	100	99	77.7
8	5	2.5	10	q6h	100	100	100	100	99.9	97.7	74.7
8	10	2.5	10	q6h	100	100	100	100	99.9	96.7	60.2
8	15	2.5	10	q6h	100	100	100	100	99.9	93.1	41.3
8	30	2.5	10	q6h	100	100	100	99.9	98.7	76.5	11.6
8	60	2.5	10	q6h	100	100	99.7	97.1	90	34.5	0.6
8	90	2.5	10	q6h	100	100	97.8	89.9	74.5	13.2	0
8	5	2.5	15	q6h	100	100	100	100	100	99.4	93.9
8	10	2.5	15	q6h	100	100	100	100	100	99.3	88.8
8	15	2.5	15	q6h	100	100	100	100	100	98.7	80.8
8	30	2.5	15	q6h	100	100	100	100	100	95.4	46.7
8	60	2.5	15	q6h	100	100	100	99.7	98.3	74.7	11.2
8	90	2.5	15	q6h	100	100	99.7	98	93.6	47.1	2.7
8	5	2.5	20	q6h	100	100	100	100	100	99.9	97.7
8	10	2.5	20	q6h	100	100	100	100	100	99.9	96.8
8	15	2.5	20	q6h	100	100	100	100	100	99.9	93.1
8	30	2.5	20	q6h	100	100	100	100	100	98.9	76.5
8	60	2.5	20	q6h	100	100	100	100	99.7	90.4	34.3
8	90	2.5	20	q6h	100	100	100	99.5	98.1	74.8	13.1
8	5	2.5	25	q6h	100	100	100	100	100	100	98.9
8	10	2.5	25	q6h	100	100	100	100	100	100	98.5
8	15	2.5	25	q6h	100	100	100	100	100	100	98
8	30	2.5	25	q6h	100	100	100	100	100	99.8	89.5
8	60	2.5	25	q6h	100	100	100	100	100	96.4	56.8
8	90	2.5	25	q6h	100	100	100	100	99.1	88	30.2
12	5	2.5	10	q6h	100	100	100	100	99.9	97.5	66.6
12	10	2.5	10	q6h	100	100	100	100	99.9	92.7	39.4
12	15	2.5	10	q6h	100	100	100	100	99.6	85.2	21.3
12	30	2.5	10	q6h	100	100	100	98.8	95.5	51.3	2.5
12	60	2.5	10	q6h	100	100	97.5	89.2	72.9	12	0
12	90	2.5	10	q6h	100	99.2	91.7	71.3	44.5	2.7	0
12	5	2.5	15	q6h	100	100	100	100	100	99.3	91.6
12	10	2.5	15	q6h	100	100	100	100	100	98.7	79.4
12	15	2.5	15	q6h	100	100	100	100	100	97.6	63.4
12	30	2.5	15	q6h	100	100	100	100	99.4	85.3	23.5
12	60	2.5	15	q6h	100	100	99.6	97.6	92.9	45	2.6
12	90	2.5	15	q6h	100	100	98.4	91.9	79.8	19.8	0
12	5	2.5	20	q6h	100	100	100	100	100	99.9	97.5
12	10	2.5	20	q6h	100	100	100	100	100	99.9	93
12	15	2.5	20	q6h	100	100	100	100	100	99.7	85.3
12	30	2.5	20	q6h	100	100	100	100	100	95.7	51.5
12	60	2.5	20	q6h	100	100	100	99.4	97.7	73.3	12
12	90	2.5	20	q6h	100	100	99.6	97.4	92.1	44.6	2.7
12	5	2.5	25	q6h	100	100	100	100	100	100	98.6
12	10	2.5	25	q6h	100	100	100	100	100	100	97.9
12	15	2.5	25	q6h	100	100	100	100	100	99.9	94.4
12	30	2.5	25	q6h	100	100	100	100	100	98.5	73.4
12	60	2.5	25	q6h	100	100	100	99.9	99.1	87.1	28.5
12	90	2.5	25	q6h	100	100	100	99	96.6	66.1	9.7
16	5	2.5	10	q6h	100	100	100	100	99.9	96.4	57.8
16	10	2.5	10	q6h	100	100	100	100	99.9	87.9	24.7
16	15	2.5	10	q6h	100	100	100	99.8	98.4	74.9	9.7
16	30	2.5	10	q6h	100	100	99.3	96.6	88.8	31	0.4
16	60	2.5	10	q6h	100	99.4	93.7	76.6	50.8	3.3	0
16	90	2.5	10	q6h	99.8	98.1	82	49.5	25.3	0.4	0
16	5	2.5	15	q6h	100	100	100	100	100	99.3	88.1
16	10	2.5	15	q6h	100	100	100	100	100	98.1	69.1
16	15	2.5	15	q6h	100	100	100	100	100	95	43.8
16	30	2.5	15	q6h	100	100	100	99.5	98	71.5	9.1
16	60	2.5	15	q6h	100	100	98.9	94.3	84.5	26.2	0.3
16	90	2.5	15	q6h	100	99.7	95.5	82.7	60.8	7.7	0
16	5	2.5	20	q6h	100	100	100	100	100	99.9	96.5
16	10	2.5	20	q6h	100	100	100	100	100	99.9	87.9
16	15	2.5	20	q6h	100	100	100	100	100	98.5	74.9
16	30	2.5	20	q6h	100	100	100	100	99.6	88.9	31
16	60	2.5	20	q6h	100	100	99.6	98.3	94.3	50.7	3.3
16	90	2.5	20	q6h	100	100	98.6	93.2	82.8	24.5	0.4
16	5	2.5	25	q6h	100	100	100	100	100	100	98.5
16	10	2.5	25	q6h	100	100	100	100	100	100	95.1
16	15	2.5	25	q6h	100	100	100	100	100	99.7	87.9
16	30	2.5	25	q6h	100	100	100	100	100	96.1	53.1
16	60	2.5	25	q6h	100	100	100	99.1	97.7	72.7	12.5
16	90	2.5	25	q6h	100	100	99.3	97.3	91.6	43.4	2.9
20	5	2.5	10	q6h	100	100	100	100	99.9	94.3	48.3
20	10	2.5	10	q6h	100	100	100	100	99.4	81.1	15.8
20	15	2.5	10	q6h	100	100	100	99.2	96.5	61.8	4.1
20	30	2.5	10	q6h	100	100	98.8	92.3	80	18.3	0
20	60	2.5	10	q6h	100	98.8	88.7	61.4	34.6	1.1	0
20	90	2.5	10	q6h	99.1	96	69.6	33.1	12.7	0	0
20	5	2.5	15	q6h	100	100	100	100	100	98.8	83.7
20	10	2.5	15	q6h	100	100	100	100	100	96.3	55.5
20	15	2.5	15	q6h	100	100	100	100	99.8	89.4	31
20	30	2.5	15	q6h	100	100	99.9	98.8	96.1	54.8	3.8
20	60	2.5	15	q6h	100	99.8	97.5	88.8	72.4	13.3	0
20	90	2.5	15	q6h	100	98.9	91	69.7	43.6	3	0
20	5	2.5	20	q6h	100	100	100	100	100	99.9	94.4
20	10	2.5	20	q6h	100	100	100	100	100	99.4	81.1
20	15	2.5	20	q6h	100	100	100	100	100	96.5	61.8
20	30	2.5	20	q6h	100	100	100	99.7	98.8	80.3	18.2
20	60	2.5	20	q6h	100	100	99.1	95.9	88.7	34.1	1.1
20	90	2.5	20	q6h	100	99.7	96.8	87.7	70	12.6	0
20	5	2.5	25	q6h	100	100	100	100	100	100	98.3
20	10	2.5	25	q6h	100	100	100	100	100	99.9	92.4
20	15	2.5	25	q6h	100	100	100	100	100	99.1	80.4
20	30	2.5	25	q6h	100	100	100	100	99.6	90.9	37
20	60	2.5	25	q6h	100	100	99.6	98.4	94.7	54.4	5.1
20	90	2.5	25	q6h	100	100	98.7	94	85.2	28.3	0.7
24	5	2.5	10	q6h	100	100	100	100	99.9	92.3	36.7
24	10	2.5	10	q6h	100	100	100	99.8	98.2	73.4	8.7
24	15	2.5	10	q6h	100	100	99.9	98.6	95.1	47.6	2.2
24	30	2.5	10	q6h	100	100	97.2	87.9	69.9	10	0
24	60	2.5	10	q6h	99.8	97.9	80.6	47.5	23.8	0.2	0
24	90	2.5	10	q6h	98.5	92.7	55.3	23.2	7.1	0	0
24	5	2.5	15	q6h	100	100	100	100	100	98.6	77.9
24	10	2.5	15	q6h	100	100	100	100	100	94.7	42.6
24	15	2.5	15	q6h	100	100	100	100	99.1	83.7	20.6
24	30	2.5	15	q6h	100	100	99.6	97.3	92.1	41.1	2
24	60	2.5	15	q6h	100	99.5	95	81.1	58.5	7.1	0
24	90	2.5	15	q6h	99.8	98.5	86	55.9	31	0.9	0
24	5	2.5	20	q6h	100	100	100	100	100	99.9	92.3
24	10	2.5	20	q6h	100	100	100	100	100	98.4	73.4
24	15	2.5	20	q6h	100	100	100	100	100	95.1	47.7
24	30	2.5	20	q6h	100	100	100	99.1	97.2	70.1	9.8
24	60	2.5	20	q6h	100	100	98.6	92.3	81.3	22.8	0.2
24	90	2.5	20	q6h	100	99.3	94	79.6	55.4	6.4	0
24	5	2.5	25	q6h	100	100	100	100	100	100	97.6
24	10	2.5	25	q6h	100	100	100	100	100	99.7	87
24	15	2.5	25	q6h	100	100	100	100	100	98.2	71
24	30	2.5	25	q6h	100	100	100	99.9	99.1	85	25.5
24	60	2.5	25	q6h	100	100	99.2	96.8	91.1	40.5	2.5
24	90	2.5	25	q6h	100	99.7	97.4	89.9	75.1	18.3	0.1
28	5	2.5	10	q6h	100	100	100	100	99.9	90	28.9
28	10	2.5	10	q6h	100	100	100	99.4	96.9	65.2	4.8
28	15	2.5	10	q6h	100	100	99.7	97.3	91.6	36.8	1
28	30	2.5	10	q6h	100	99.8	95.5	81	57.4	5.6	0
28	60	2.5	10	q6h	99.3	96.4	72.2	35.6	15.3	0	0
28	90	2.5	10	q6h	97.9	90.1	44.9	14.2	3.6	0	0
28	5	2.5	15	q6h	100	100	100	100	100	98.5	72.8
28	10	2.5	15	q6h	100	100	100	100	99.9	90.8	33.1
28	15	2.5	15	q6h	100	100	100	99.8	98.4	76.2	13.1
28	30	2.5	15	q6h	100	100	99.1	96	87.9	31.1	0.8
28	60	2.5	15	q6h	100	99	91.6	72.8	47.2	3.6	0
28	90	2.5	15	q6h	99.5	97.2	78.2	44.1	22.2	0.2	0
28	5	2.5	20	q6h	100	100	100	100	100	99.9	90.1
28	10	2.5	20	q6h	100	100	100	100	100	97.1	65.2
28	15	2.5	20	q6h	100	100	100	100	99.8	91.6	36.6
28	30	2.5	20	q6h	100	100	99.8	98.8	96	57.3	5.3
28	60	2.5	20	q6h	100	99.7	97.3	88.9	73	14.7	0
28	90	2.5	20	q6h	99.9	98.7	90.8	70.8	44.1	3.4	0
28	5	2.5	25	q6h	100	100	100	100	100	100	96.5
28	10	2.5	25	q6h	100	100	100	100	100	99.2	81.8
28	15	2.5	25	q6h	100	100	100	100	100	96.8	60
28	30	2.5	25	q6h	100	100	100	99.6	98.4	77	17
28	60	2.5	25	q6h	100	100	98.8	94.2	86.7	30.8	0.9
28	90	2.5	25	q6h	100	99.4	94.9	84.7	65.3	10.7	0
32	5	2.5	10	q6h	100	100	100	100	99.8	86.7	22.8
32	10	2.5	10	q6h	100	100	100	99.1	95.9	54	2.9
32	15	2.5	10	q6h	100	100	99.2	96.1	87.5	28.5	0.2
32	30	2.5	10	q6h	100	99.4	92.6	73.9	47.2	3.2	0
32	60	2.5	10	q6h	99	94.6	63.6	28.5	9.7	0	0
32	90	2.5	10	q6h	96.8	85.7	35.2	9.6	1.7	0	0
32	5	2.5	15	q6h	100	100	100	100	100	97.8	66
32	10	2.5	15	q6h	100	100	100	100	99.4	86.5	25.8
32	15	2.5	15	q6h	100	100	100	99.2	97.4	68.7	7.7
32	30	2.5	15	q6h	100	100	98.7	92.9	82.2	22.2	0
32	60	2.5	15	q6h	99.9	98.7	88.9	63.5	36.4	1.7	0
32	90	2.5	15	q6h	99.1	95.5	70.7	34.4	14.6	0.1	0
32	5	2.5	20	q6h	100	100	100	100	100	99.8	86.7
32	10	2.5	20	q6h	100	100	100	100	100	95.9	53.9
32	15	2.5	20	q6h	100	100	100	100	99.3	87.7	28.5
32	30	2.5	20	q6h	100	100	99.6	97.9	93.1	47.1	3.1
32	60	2.5	20	q6h	100	99.5	95.3	84	63.8	9.6	0
32	90	2.5	20	q6h	99.7	98.5	87.5	60.7	34	1.5	0
32	5	2.5	25	q6h	100	100	100	100	100	100	94.9
32	10	2.5	25	q6h	100	100	100	100	100	98.7	75.7
32	15	2.5	25	q6h	100	100	100	100	99.9	95.2	49.4
32	30	2.5	25	q6h	100	100	100	99.1	97.1	68.9	10.7
32	60	2.5	25	q6h	100	99.8	98	91.6	80.5	22.4	0.2
32	90	2.5	25	q6h	100	99.1	93.4	78	53.7	6.1	0
36	5	2.5	10	q6h	100	100	100	100	99.6	82.9	17.5
36	10	2.5	10	q6h	100	100	99.9	98.3	94.7	45.2	2
36	15	2.5	10	q6h	100	100	99	93.9	83	21.9	0.1
36	30	2.5	10	q6h	100	98.9	90.1	66.5	38.6	1.9	0
36	60	2.5	10	q6h	98.5	91.9	53.6	22	6.4	0	0
36	90	2.5	10	q6h	95.6	80.9	29	6.1	0.8	0	0
36	5	2.5	15	q6h	100	100	100	100	100	97.1	59.8
36	10	2.5	15	q6h	100	100	100	99.9	99.1	82.4	19.8
36	15	2.5	15	q6h	100	100	100	99.1	96.4	59.3	4.6
36	30	2.5	15	q6h	100	100	97.8	90.3	75.8	16.5	0
36	60	2.5	15	q6h	99.8	98.2	84.2	53.6	29.4	0.8	0
36	90	2.5	15	q6h	98.7	93.7	62.4	28.3	10.2	0	0
36	5	2.5	20	q6h	100	100	100	100	100	99.6	82.9
36	10	2.5	20	q6h	100	100	100	100	100	94.7	45.4
36	15	2.5	20	q6h	100	100	100	99.9	99.1	83.5	21.8
36	30	2.5	20	q6h	100	100	99.2	96.5	90.4	38.1	1.8
36	60	2.5	20	q6h	100	99.2	93.6	77.8	53.6	5.6	0
36	90	2.5	20	q6h	99.5	97.5	82.7	51.4	27.7	0.7	0
36	5	2.5	25	q6h	100	100	100	100	100	99.9	93.6
36	10	2.5	25	q6h	100	100	100	100	100	98	69
36	15	2.5	25	q6h	100	100	100	100	99.7	92.1	40.7
36	30	2.5	25	q6h	100	100	99.7	98.8	95.9	59.8	6.7
36	60	2.5	25	q6h	100	99.7	97.2	88.9	73.6	16.5	0.1
36	90	2.5	25	q6h	99.9	98.6	90.6	71.3	45.4	3.7	0
40	5	2.5	10	q6h	100	100	100	100	99	79.7	14
40	10	2.5	10	q6h	100	100	99.8	97.3	91.8	38	1
40	15	2.5	10	q6h	100	100	98.4	91.7	77.5	16.5	0
40	30	2.5	10	q6h	100	98.6	87.4	57.6	32	0.9	0
40	60	2.5	10	q6h	98.1	90.6	46.5	15.8	3.7	0	0
40	90	2.5	10	q6h	94.2	76.2	23.2	3.7	0.2	0	0
40	5	2.5	15	q6h	100	100	100	100	100	96	52
40	10	2.5	15	q6h	100	100	100	99.8	98.8	77.5	14.2
40	15	2.5	15	q6h	100	100	99.9	98.6	95.2	50.8	2.9
40	30	2.5	15	q6h	100	99.8	96.7	87.8	69	11.3	0
40	60	2.5	15	q6h	99.5	97.5	79.4	46.6	23.2	0.2	0
40	90	2.5	15	q6h	98.3	91.7	54.2	22.2	6.7	0	0
40	5	2.5	20	q6h	100	100	100	100	100	99.2	79.7
40	10	2.5	20	q6h	100	100	100	100	99.8	91.9	38
40	15	2.5	20	q6h	100	100	100	99.6	98.6	77.6	16.3
40	30	2.5	20	q6h	100	100	98.9	95.5	87.8	31.4	0.8
40	60	2.5	20	q6h	100	98.8	91.2	71.5	46.4	3.5	0
40	90	2.5	20	q6h	99.2	96.5	77	43.2	21.7	0.2	0
40	5	2.5	25	q6h	100	100	100	100	100	99.9	91.2
40	10	2.5	25	q6h	100	100	100	100	100	97.1	61.7
40	15	2.5	25	q6h	100	100	100	100	99.5	89.6	33.7
40	30	2.5	25	q6h	100	100	99.6	98.1	94.2	51.2	3.9
40	60	2.5	25	q6h	100	99.5	95.7	85.2	66.9	11.8	0
40	90	2.5	25	q6h	99.6	98.5	88.5	63.3	37.6	2.1	0
44	5	2.5	10	q6h	100	100	100	99.8	98.4	75.3	10.2
44	10	2.5	10	q6h	100	100	99.4	96.7	89.5	32	0.6
44	15	2.5	10	q6h	100	100	97.5	88.9	72.1	11.4	0
44	30	2.5	10	q6h	99.8	98.3	82.3	50.2	26.3	0.4	0
44	60	2.5	10	q6h	97.5	88	39.7	11.5	2.8	0	0
44	90	2.5	10	q6h	92.9	70.2	18.8	2.6	0.1	0	0
44	5	2.5	15	q6h	100	100	100	100	100	95.1	44.7
44	10	2.5	15	q6h	100	100	100	99.7	98.1	72.5	9.4
44	15	2.5	15	q6h	100	100	99.6	97.6	92.7	44.4	2.4
44	30	2.5	15	q6h	100	99.7	95.5	83	61.9	8.1	0
44	60	2.5	15	q6h	99.2	96.5	74.3	39	18.5	0.1	0
44	90	2.5	15	q6h	97.9	90.1	47.2	17.3	4.2	0	0
44	5	2.5	20	q6h	100	100	100	100	100	98.6	75.4
44	10	2.5	20	q6h	100	100	100	100	99.7	89.5	31.9
44	15	2.5	20	q6h	100	100	100	99.4	97.7	72.6	11.4
44	30	2.5	20	q6h	100	100	98.6	93.8	83.7	25.8	0.4
44	60	2.5	20	q6h	99.8	98.7	89.2	65.6	38.8	2.4	0
44	90	2.5	20	q6h	98.9	95.3	71.1	36.2	16.3	0.1	0
44	5	2.5	25	q6h	100	100	100	100	100	99.7	88.4
44	10	2.5	25	q6h	100	100	100	100	100	96.1	53.9
44	15	2.5	25	q6h	100	100	100	99.9	99.1	86.7	27.7
44	30	2.5	25	q6h	100	100	99.3	97.3	91.6	44.6	3
44	60	2.5	25	q6h	100	99.2	94.2	81.2	59.7	8.2	0
44	90	2.5	25	q6h	99.4	97.5	84.5	55.7	30.9	1.3	0
48	5	2.5	10	q6h	100	100	100	99.7	97.9	71	6.9
48	10	2.5	10	q6h	100	100	99.2	96	86.7	27.2	0.2
48	15	2.5	10	q6h	100	99.9	96.6	86.2	66	8.3	0
48	30	2.5	10	q6h	99.7	97.6	78.9	44.2	21.4	0.1	0
48	60	2.5	10	q6h	96.6	84.7	33.2	8.8	1.5	0	0
48	90	2.5	10	q6h	91.4	65.1	13.7	1.6	0.1	0	0
48	5	2.5	15	q6h	100	100	100	100	100	94.1	39.8
48	10	2.5	15	q6h	100	100	100	99.2	97.3	66.9	6.9
48	15	2.5	15	q6h	100	100	99.4	96.9	90.5	37.9	1.5
48	30	2.5	15	q6h	100	99.4	94.2	79.2	54.1	5.2	0
48	60	2.5	15	q6h	99	95	69.1	32	13.1	0	0
48	90	2.5	15	q6h	96.7	88.1	41.4	12.3	3.2	0	0
48	5	2.5	20	q6h	100	100	100	100	100	97.9	71.1
48	10	2.5	20	q6h	100	100	100	100	99.2	86.8	27.1
48	15	2.5	20	q6h	100	100	100	99.1	97	66.4	8.1
48	30	2.5	20	q6h	100	100	98.1	91.6	79.4	20.7	0.1
48	60	2.5	20	q6h	99.6	98.3	86.3	58.2	32	1.2	0
48	90	2.5	20	q6h	98.5	94.3	66.2	30.6	11.8	0	0
48	5	2.5	25	q6h	100	100	100	100	100	99.6	85.3
48	10	2.5	25	q6h	100	100	100	100	99.9	94.6	47.3
48	15	2.5	25	q6h	100	100	100	99.6	99	83.4	21.8
48	30	2.5	25	q6h	100	100	99	96.1	89.9	37.3	1.8
48	60	2.5	25	q6h	100	99.1	92.3	76.5	52.3	5.4	0
48	90	2.5	25	q6h	99.2	96.9	80.3	49.7	26.8	0.6	0
52	5	2.5	10	q6h	100	100	100	99.6	97.2	66.4	4.9
52	10	2.5	10	q6h	100	100	99.1	94.3	83.6	22.6	0.1
52	15	2.5	10	q6h	100	99.8	96	83.2	59.7	6	0
52	30	2.5	10	q6h	99.4	96.9	74.3	38	16.9	0	0
52	60	2.5	10	q6h	95.7	81.3	29.3	6.2	0.8	0	0
52	90	2.5	10	q6h	89.8	60.5	10.4	0.7	0	0	0
52	5	2.5	15	q6h	100	100	100	100	99.9	91.8	34.8
52	10	2.5	15	q6h	100	100	100	99.1	96.4	60	5.2
52	15	2.5	15	q6h	100	100	99.1	96.1	88.3	32.7	0.8
52	30	2.5	15	q6h	100	99.2	92	74.5	48.7	3.7	0
52	60	2.5	15	q6h	98.7	93.9	62.7	28.7	10.4	0	0
52	90	2.5	15	q6h	96.2	84.8	35.4	10.1	2	0	0
52	5	2.5	20	q6h	100	100	100	100	100	97.4	66.5
52	10	2.5	20	q6h	100	100	100	99.9	99.1	83.8	22.3
52	15	2.5	20	q6h	100	100	99.9	98.9	96.2	59.7	5.8
52	30	2.5	20	q6h	100	99.7	97.6	89.9	74.7	16.5	0
52	60	2.5	20	q6h	99.5	97.7	82.9	52.1	28.4	0.8	0
52	90	2.5	20	q6h	98.3	92.7	59.8	27.1	10	0	0
52	5	2.5	25	q6h	100	100	100	100	100	99.4	83.1
52	10	2.5	25	q6h	100	100	100	100	99.7	92.5	41.9
52	15	2.5	25	q6h	100	100	100	99.6	98.5	78.6	18.4
52	30	2.5	25	q6h	100	100	98.8	94.8	87.7	32.1	1
52	60	2.5	25	q6h	99.9	98.7	90.7	71.6	46.5	3.9	0
52	90	2.5	25	q6h	98.8	96	76.4	43.4	22	0.2	0
56	5	2.5	10	q6h	100	100	100	99.2	96.5	61.2	4.1
56	10	2.5	10	q6h	100	100	98.7	92.2	79.8	18.1	0
56	15	2.5	10	q6h	100	99.6	94.9	78.6	53.3	4.2	0
56	30	2.5	10	q6h	99.1	96	69.3	32.9	12.4	0	0
56	60	2.5	10	q6h	94.9	77.4	25.5	4.3	0.6	0	0
56	90	2.5	10	q6h	88.1	56	8.5	0.6	0	0	0
56	5	2.5	15	q6h	100	100	100	100	99.8	89.2	30.8
56	10	2.5	15	q6h	100	100	99.9	98.8	96	54.3	3.6
56	15	2.5	15	q6h	100	100	98.9	95.1	86.1	27.8	0.4
56	30	2.5	15	q6h	100	98.9	90.8	69.4	42.6	2.9	0
56	60	2.5	15	q6h	98.3	92.5	56.8	24.4	8	0	0
56	90	2.5	15	q6h	95.4	81.8	30.8	7.5	1	0	0
56	5	2.5	20	q6h	100	100	100	100	100	96.5	61.3
56	10	2.5	20	q6h	100	100	100	99.7	98.8	79.8	17.9
56	15	2.5	20	q6h	100	100	99.7	98.5	95.2	53	4.2
56	30	2.5	20	q6h	100	99.7	96.4	87.5	69.7	12.1	0
56	60	2.5	20	q6h	99.2	96.8	78.9	47.2	23.7	0.3	0
56	90	2.5	20	q6h	97.8	91	54.3	22.7	7.1	0	0
56	5	2.5	25	q6h	100	100	100	100	100	99.1	80.4
56	10	2.5	25	q6h	100	100	100	100	99.6	90.8	36.3
56	15	2.5	25	q6h	100	100	100	99.3	98.1	74.7	14.4
56	30	2.5	25	q6h	100	100	98.7	93.8	84.8	27.8	0.7
56	60	2.5	25	q6h	99.7	98.6	89.3	67.1	40.8	3.2	0
56	90	2.5	25	q6h	98.6	94.9	71.9	38	18.5	0.2	0
4	5	2.5	10	q8h	100	100	100	99.9	99.5	95.4	64.1
4	10	2.5	10	q8h	100	100	100	99.9	99.4	94.1	53.3
4	15	2.5	10	q8h	100	100	100	99.9	99.3	92	41.9
4	30	2.5	10	q8h	100	100	100	99.9	98.7	82.2	17.3
4	60	2.5	10	q8h	100	100	99.9	98.7	95.9	51.7	2.4
4	90	2.5	10	q8h	100	100	99.2	96.1	87.4	28.4	0.1
4	5	2.5	15	q8h	100	100	100	100	100	98.8	88.3
4	10	2.5	15	q8h	100	100	100	100	99.9	98.6	82.8
4	15	2.5	15	q8h	100	100	100	100	99.9	98.4	79.2
4	30	2.5	15	q8h	100	100	100	100	99.9	96.3	57.9
4	60	2.5	15	q8h	100	100	100	100	99.7	85.5	23.1
4	90	2.5	15	q8h	100	100	100	99.4	97.8	69.8	7.2
4	5	2.5	20	q8h	100	100	100	100	100	99.5	95.4
4	10	2.5	20	q8h	100	100	100	100	100	99.4	94.1
4	15	2.5	20	q8h	100	100	100	100	100	99.3	92
4	30	2.5	20	q8h	100	100	100	100	100	98.7	82.2
4	60	2.5	20	q8h	100	100	100	100	100	95.9	51.7
4	90	2.5	20	q8h	100	100	100	100	99.4	87.5	28.2
4	5	2.5	25	q8h	100	100	100	100	100	99.9	97.8
4	10	2.5	25	q8h	100	100	100	100	100	99.9	97.5
4	15	2.5	25	q8h	100	100	100	100	100	99.9	96.9
4	30	2.5	25	q8h	100	100	100	100	100	99.9	92.1
4	60	2.5	25	q8h	100	100	100	100	100	98.2	74.9
4	90	2.5	25	q8h	100	100	100	100	99.9	95.4	49.6
8	5	2.5	10	q8h	100	100	100	99.9	99.3	94	52.1
8	10	2.5	10	q8h	100	100	100	99.9	99.3	88.7	29.2
8	15	2.5	10	q8h	100	100	100	99.9	98.7	80.6	15.9
8	30	2.5	10	q8h	100	100	99.9	98.3	95.2	47.5	2.1
8	60	2.5	10	q8h	100	100	98	89.9	74.4	12.3	0
8	90	2.5	10	q8h	100	99.4	93.2	74.8	47.9	2.8	0
8	5	2.5	15	q8h	100	100	100	100	99.9	98.5	82.4
8	10	2.5	15	q8h	100	100	100	100	99.9	98	70.6
8	15	2.5	15	q8h	100	100	100	100	99.9	96.1	55.6
8	30	2.5	15	q8h	100	100	100	99.9	99.3	83.8	19.8
8	60	2.5	15	q8h	100	100	99.9	98.2	94	46.9	2.4
8	90	2.5	15	q8h	100	100	98.7	93.8	82	22.7	0.1
8	5	2.5	20	q8h	100	100	100	100	100	99.4	94
8	10	2.5	20	q8h	100	100	100	100	100	99.3	88.9
8	15	2.5	20	q8h	100	100	100	100	100	98.7	80.6
8	30	2.5	20	q8h	100	100	100	100	99.9	95.3	47.4
8	60	2.5	20	q8h	100	100	100	99.5	98.2	74.4	12
8	90	2.5	20	q8h	100	100	99.6	97.9	94.1	47.7	2.8
8	5	2.5	25	q8h	100	100	100	100	100	99.9	97.4
8	10	2.5	25	q8h	100	100	100	100	100	99.9	94.8
8	15	2.5	25	q8h	100	100	100	100	100	99.9	91.4
8	30	2.5	25	q8h	100	100	100	100	100	98.1	72
8	60	2.5	25	q8h	100	100	100	99.9	99.2	88	29.3
8	90	2.5	25	q8h	100	100	100	99.1	97.2	69.3	9.6
12	5	2.5	10	q8h	100	100	100	99.9	99.3	91.9	39.6
12	10	2.5	10	q8h	100	100	100	99.9	98.6	79.7	15
12	15	2.5	10	q8h	100	100	100	99.5	97.3	64.2	4.8
12	30	2.5	10	q8h	100	100	99.1	95.3	85.2	24.5	0.1
12	60	2.5	10	q8h	100	99.3	92.6	72.8	45.9	2.6	0
12	90	2.5	10	q8h	99.8	97.8	79.8	45.9	22.2	0	0
12	5	2.5	15	q8h	100	100	100	100	99.9	98.3	77.5
12	10	2.5	15	q8h	100	100	100	100	99.9	96	54.4
12	15	2.5	15	q8h	100	100	100	100	99.8	91.4	33
12	30	2.5	15	q8h	100	100	100	99.1	96.7	63.9	5
12	60	2.5	15	q8h	100	100	98.6	93	81.1	21.2	0
12	90	2.5	15	q8h	100	99.5	94.9	80.3	56.3	5.5	0
12	5	2.5	20	q8h	100	100	100	100	100	99.3	91.9
12	10	2.5	20	q8h	100	100	100	100	100	98.6	79.8
12	15	2.5	20	q8h	100	100	100	100	100	97.4	64.3
12	30	2.5	20	q8h	100	100	100	99.9	99.1	85.4	24.3
12	60	2.5	20	q8h	100	100	99.6	97.7	92.9	45.5	2.6
12	90	2.5	20	q8h	100	100	98.4	92.4	80.5	21.6	0
12	5	2.5	25	q8h	100	100	100	100	100	99.9	96.7
12	10	2.5	25	q8h	100	100	100	100	100	99.9	90.9
12	15	2.5	25	q8h	100	100	100	100	100	99.2	82
12	30	2.5	25	q8h	100	100	100	100	99.9	94.4	44.8
12	60	2.5	25	q8h	100	100	99.9	99.1	97.2	67.5	8.7
12	90	2.5	25	q8h	100	100	99.2	96.8	90.8	38.7	2
16	5	2.5	10	q8h	100	100	100	99.9	99.3	88.1	27.1
16	10	2.5	10	q8h	100	100	100	99.8	98	69.6	7
16	15	2.5	10	q8h	100	100	99.8	98.3	94.8	45.1	1.7
16	30	2.5	10	q8h	100	100	97.6	88.9	72	9.9	0
16	60	2.5	10	q8h	99.9	98.6	83.6	51.9	26.8	0.3	0
16	90	2.5	10	q8h	98.9	94.5	62.4	27.6	9	0	0
16	5	2.5	15	q8h	100	100	100	100	99.9	97.9	69
16	10	2.5	15	q8h	100	100	100	100	99.9	92	37.8
16	15	2.5	15	q8h	100	100	100	99.9	99.2	82.3	18.2
16	30	2.5	15	q8h	100	100	99.7	97.6	93.2	42.6	2.1
16	60	2.5	15	q8h	100	99.8	96.1	84.2	64.5	8.1	0
16	90	2.5	15	q8h	99.9	98.7	88.8	63.1	34.9	1.2	0
16	5	2.5	20	q8h	100	100	100	100	100	99.3	88.1
16	10	2.5	20	q8h	100	100	100	100	100	98.1	69.6
16	15	2.5	20	q8h	100	100	100	100	99.9	94.8	45.1
16	30	2.5	20	q8h	100	100	100	99.3	97.7	72.1	9.8
16	60	2.5	20	q8h	100	100	98.9	94.5	85	26.6	0.2
16	90	2.5	20	q8h	100	99.7	95.5	83.4	63.2	8.9	0
16	5	2.5	25	q8h	100	100	100	100	100	99.9	94.7
16	10	2.5	25	q8h	100	100	100	100	100	99.4	85
16	15	2.5	25	q8h	100	100	100	100	100	97.5	69.9
16	30	2.5	25	q8h	100	100	100	99.9	99.1	86.4	26.7
16	60	2.5	25	q8h	100	100	99.5	97.4	92.8	45.6	2.8
16	90	2.5	25	q8h	100	99.9	98.2	92.3	79.9	21.9	0.1
20	5	2.5	10	q8h	100	100	100	99.9	98.8	83.6	19.3
20	10	2.5	10	q8h	100	100	100	98.8	96.1	55.1	2.8
20	15	2.5	10	q8h	100	100	99.6	96.4	89.5	31.6	0.2
20	30	2.5	10	q8h	100	99.8	95.4	80.2	54.7	3.9	0
20	60	2.5	10	q8h	99.5	96.8	72.9	35.9	14.7	0	0
20	90	2.5	10	q8h	98.1	90.6	46.4	15.1	3.6	0	0
20	5	2.5	15	q8h	100	100	100	100	99.9	97.1	61.4
20	10	2.5	15	q8h	100	100	100	100	99.7	87.4	26.4
20	15	2.5	15	q8h	100	100	100	99.7	98	72.2	8.9
20	30	2.5	15	q8h	100	100	99.1	95.6	86.9	28.6	0.2
20	60	2.5	15	q8h	100	99.2	92.4	73.4	46.9	3.1	0
20	90	2.5	15	q8h	99.6	97.5	79.7	45.5	22.9	0.2	0
20	5	2.5	20	q8h	100	100	100	100	100	98.9	83.9
20	10	2.5	20	q8h	100	100	100	100	100	96.2	55.2
20	15	2.5	20	q8h	100	100	100	100	99.7	89.9	31.5
20	30	2.5	20	q8h	100	100	99.9	98.7	95.5	54.8	3.9
20	60	2.5	20	q8h	100	99.8	97.3	89.5	73.4	14	0
20	90	2.5	20	q8h	100	99.1	91.8	72	45.2	3.5	0
20	5	2.5	25	q8h	100	100	100	100	100	99.9	92.7
20	10	2.5	25	q8h	100	100	100	100	100	98.5	76.8
20	15	2.5	25	q8h	100	100	100	100	100	96.1	54.7
20	30	2.5	25	q8h	100	100	100	99.5	98.3	76.1	15
20	60	2.5	25	q8h	100	100	99	94.8	86.9	30.2	0.8
20	90	2.5	25	q8h	100	99.7	96	85.9	67.1	10.5	0
24	5	2.5	10	q8h	100	100	100	99.9	98.6	78.1	13.4
24	10	2.5	10	q8h	100	100	99.8	98.2	94.7	44	1.6
24	15	2.5	10	q8h	100	100	99.1	94.8	83.2	21.7	0.1
24	30	2.5	10	q8h	100	99.2	91.5	69.8	41.8	2.3	0
24	60	2.5	10	q8h	98.8	94.3	60.3	26.1	8.2	0	0
24	90	2.5	10	q8h	96.9	84.9	34.1	8.2	1.2	0	0
24	5	2.5	15	q8h	100	100	100	100	99.9	95.8	52.6
24	10	2.5	15	q8h	100	100	100	99.8	99.1	81.6	17.3
24	15	2.5	15	q8h	100	100	100	99.1	96.5	61.1	4.4
24	30	2.5	15	q8h	100	100	98.2	91.8	78.7	18.8	0
24	60	2.5	15	q8h	99.9	98.7	87.9	60.5	33.5	1.1	0
24	90	2.5	15	q8h	99.2	95.7	69.7	32.6	13	0	0
24	5	2.5	20	q8h	100	100	100	100	100	98.6	78.2
24	10	2.5	20	q8h	100	100	100	100	99.8	94.8	43.8
24	15	2.5	20	q8h	100	100	100	99.9	99.1	84	21.3
24	30	2.5	20	q8h	100	100	99.5	97.2	92	41.7	2.3
24	60	2.5	20	q8h	100	99.5	95.2	82.4	60.5	7.7	0
24	90	2.5	20	q8h	99.9	98.6	87.2	59.8	32.7	1.2	0
24	5	2.5	25	q8h	100	100	100	100	100	99.9	90.5
24	10	2.5	25	q8h	100	100	100	100	100	97.5	68.5
24	15	2.5	25	q8h	100	100	100	100	99.9	93.3	40.9
24	30	2.5	25	q8h	100	100	99.9	99	96.7	64.5	7.7
24	60	2.5	25	q8h	100	99.8	97.7	91.7	78.7	20.4	0.1
24	90	2.5	25	q8h	100	99.2	93.8	77.1	53.4	4.4	0
28	5	2.5	10	q8h	100	100	100	99.8	98.2	73.3	8.8
28	10	2.5	10	q8h	100	100	99.7	97	90.6	33.6	0.4
28	15	2.5	10	q8h	100	100	98.3	91.1	76.6	14.1	0
28	30	2.5	10	q8h	99.9	98.7	87.8	58.7	32.2	0.8	0
28	60	2.5	10	q8h	98.4	91.3	49.3	17.8	4	0	0
28	90	2.5	10	q8h	95.7	78.9	26.8	4	0.3	0	0
28	5	2.5	15	q8h	100	100	100	100	99.9	93.9	42
28	10	2.5	15	q8h	100	100	100	99.7	98.5	74.9	10.8
28	15	2.5	15	q8h	100	100	99.9	98.4	95	49.6	2.4
28	30	2.5	15	q8h	100	99.9	97.1	88	69.8	10.5	0
28	60	2.5	15	q8h	99.7	97.8	81.8	48.7	25.5	0.3	0
28	90	2.5	15	q8h	98.4	94.2	59.6	25.3	8.1	0	0
28	5	2.5	20	q8h	100	100	100	100	100	98.2	73.4
28	10	2.5	20	q8h	100	100	100	100	99.7	90.8	33.4
28	15	2.5	20	q8h	100	100	100	99.7	98.4	76.6	14
28	30	2.5	20	q8h	100	100	99	95.8	87.9	32.3	0.8
28	60	2.5	20	q8h	100	99.2	92.8	74.7	48.8	3.7	0
28	90	2.5	20	q8h	99.6	97.2	79.9	47.8	25.1	0.2	0
28	5	2.5	25	q8h	100	100	100	100	100	99.7	87.5
28	10	2.5	25	q8h	100	100	100	100	100	96.4	57.5
28	15	2.5	25	q8h	100	100	100	100	99.3	89.2	31.4
28	30	2.5	25	q8h	100	100	99.6	98.1	94.8	52.2	3.4
28	60	2.5	25	q8h	100	99.7	96.6	87.2	70	11.9	0
28	90	2.5	25	q8h	99.9	99	90.4	68.4	41.5	2.9	0
32	5	2.5	10	q8h	100	100	100	99.7	97.6	66.4	5.8
32	10	2.5	10	q8h	100	100	99.1	95.9	86.5	26.8	0.1
32	15	2.5	10	q8h	100	99.9	97	87.5	68.4	7.8	0
32	30	2.5	10	q8h	99.9	97.9	81.9	48.9	24.9	0.2	0
32	60	2.5	10	q8h	97.7	87.7	39.7	10.6	2.6	0	0
32	90	2.5	10	q8h	94	72.6	20	2.5	0.1	0	0
32	5	2.5	15	q8h	100	100	100	100	99.9	91.7	34.9
32	10	2.5	15	q8h	100	100	100	99.1	97.2	67.6	6.1
32	15	2.5	15	q8h	100	100	99.6	97.4	92.1	39.6	1.5
32	30	2.5	15	q8h	100	99.7	95.6	82.4	59.9	6.7	0
32	60	2.5	15	q8h	99.4	96.6	75	39.5	18.6	0.1	0
32	90	2.5	15	q8h	98.2	91	49.6	18.7	4	0	0
32	5	2.5	20	q8h	100	100	100	100	100	97.7	66.4
32	10	2.5	20	q8h	100	100	100	100	99.2	86.6	26.8
32	15	2.5	20	q8h	100	100	100	99.1	97.4	68.5	7.8
32	30	2.5	20	q8h	100	100	98.6	93.4	82.5	24.5	0.2
32	60	2.5	20	q8h	99.9	99	89.6	66.2	39.5	2	0
32	90	2.5	20	q8h	99.2	96.1	74	38.7	17.9	0.1	0
32	5	2.5	25	q8h	100	100	100	100	100	99.3	83.2
32	10	2.5	25	q8h	100	100	100	100	99.9	94.9	47.4
32	15	2.5	25	q8h	100	100	100	99.9	99	84.8	24.4
32	30	2.5	25	q8h	100	100	99.3	97	91.9	42.2	2.4
32	60	2.5	25	q8h	100	99.4	94.8	81.9	60.5	7.5	0
32	90	2.5	25	q8h	99.8	98.2	86.5	59.6	33	1.1	0
36	5	2.5	10	q8h	100	100	100	99.1	96.7	60.1	3.3
36	10	2.5	10	q8h	100	100	99	94.3	82.3	20.4	0.1
36	15	2.5	10	q8h	100	99.9	96.1	82.7	60.2	5.5	0
36	30	2.5	10	q8h	99.6	97.3	76	39.4	18.2	0	0
36	60	2.5	10	q8h	96.8	84.4	32.5	7.7	0.9	0	0
36	90	2.5	10	q8h	91.8	66.4	13.7	1.1	0	0	0
36	5	2.5	15	q8h	100	100	100	100	99.8	89.2	29.3
36	10	2.5	15	q8h	100	100	100	99.1	96.3	59	3.9
36	15	2.5	15	q8h	100	100	99.2	96.4	88.7	32.3	0.6
36	30	2.5	15	q8h	100	99.4	93.5	76.4	50.8	3.6	0
36	60	2.5	15	q8h	99	95.4	67.8	31.8	11.5	0	0
36	90	2.5	15	q8h	97.7	88.1	41.9	11.7	2.8	0	0
36	5	2.5	20	q8h	100	100	100	100	100	96.9	60.2
36	10	2.5	20	q8h	100	100	100	99.9	99.1	82.4	20.3
36	15	2.5	20	q8h	100	100	99.9	98.9	96.5	59.8	5.5
36	30	2.5	20	q8h	100	99.9	97.6	90.6	76.6	17.3	0
36	60	2.5	20	q8h	99.8	98.4	86.1	57.5	31.2	0.9	0
36	90	2.5	20	q8h	98.7	95.2	66.6	31.6	11.2	0	0
36	5	2.5	25	q8h	100	100	100	100	100	98.6	79.5
36	10	2.5	25	q8h	100	100	100	100	99.8	92.6	39.2
36	15	2.5	25	q8h	100	100	100	99.6	98.7	78.9	17.5
36	30	2.5	25	q8h	100	100	99	95.8	88.9	33.7	1
36	60	2.5	25	q8h	100	99.2	93.3	76	51.3	4.2	0
36	90	2.5	25	q8h	99.4	97.2	81.3	50.5	26.9	0.4	0
40	5	2.5	10	q8h	100	100	99.9	98.7	95.9	52.9	2.4
40	10	2.5	10	q8h	100	100	98.3	91.9	77.5	15.4	0
40	15	2.5	10	q8h	100	99.7	94.5	78	52	3.3	0
40	30	2.5	10	q8h	99.4	96.2	69.6	33	12.3	0	0
40	60	2.5	10	q8h	96	79.9	27.8	4.2	0.4	0	0
40	90	2.5	10	q8h	89.5	60.5	10.3	0.6	0	0	0
40	5	2.5	15	q8h	100	100	100	100	99.7	86	24
40	10	2.5	15	q8h	100	100	99.9	98.6	95.1	51.5	2.8
40	15	2.5	15	q8h	100	100	98.9	94.9	85.6	25.6	0.1
40	30	2.5	15	q8h	100	99.1	91.3	70.2	43.3	2.8	0
40	60	2.5	15	q8h	98.4	94.4	61.4	26.8	8.8	0	0
40	90	2.5	15	q8h	96.9	84.8	35.3	9.1	1.3	0	0
40	5	2.5	20	q8h	100	100	100	100	100	95.9	52.9
40	10	2.5	20	q8h	100	100	100	99.7	98.7	77.6	14.9
40	15	2.5	20	q8h	100	100	99.8	98.4	94.9	51.8	3.2
40	30	2.5	20	q8h	100	99.8	96.9	88	70.5	11.9	0
40	60	2.5	20	q8h	99.6	97.3	81.6	49.9	26.1	0.3	0
40	90	2.5	20	q8h	98.5	93.9	60.4	26.2	8.7	0	0
40	5	2.5	25	q8h	100	100	100	100	100	98.2	75.5
40	10	2.5	25	q8h	100	100	100	100	99.4	89.5	32.7
40	15	2.5	25	q8h	100	100	100	99.2	97.8	73.8	12.6
40	30	2.5	25	q8h	100	100	98.8	94.4	84.8	27.8	0.5
40	60	2.5	25	q8h	99.9	99	90.7	70	43	3	0
40	90	2.5	25	q8h	99.2	96.4	76.7	42.5	22	0.2	0
44	5	2.5	10	q8h	100	100	99.8	98.3	94.8	45.8	1.9
44	10	2.5	10	q8h	100	100	97.6	89.2	72.6	10.1	0
44	15	2.5	10	q8h	100	99.3	92.4	72.6	45.4	2.6	0
44	30	2.5	10	q8h	98.9	95	63.4	28.2	9.4	0	0
44	60	2.5	10	q8h	94.4	75.5	22.9	3.3	0.2	0	0
44	90	2.5	10	q8h	87.1	55.1	7.3	0.2	0	0	0
44	5	2.5	15	q8h	100	100	100	99.9	99.2	82.7	18.5
44	10	2.5	15	q8h	100	100	99.7	97.8	93.5	44	2.1
44	15	2.5	15	q8h	100	100	98.6	92.7	80.7	20.7	0
44	30	2.5	15	q8h	99.9	98.8	89.5	64.1	35.9	1.4	0
44	60	2.5	15	q8h	98.3	92.4	54.3	21.9	5.3	0	0
44	90	2.5	15	q8h	95.6	81.5	30.8	6	0.7	0	0
44	5	2.5	20	q8h	100	100	100	100	99.9	94.9	45.6
44	10	2.5	20	q8h	100	100	100	99.4	97.9	72.9	10.3
44	15	2.5	20	q8h	100	100	99.6	97.6	92.9	45.3	2.6
44	30	2.5	20	q8h	100	99.7	95.7	84.3	64.4	9.1	0
44	60	2.5	20	q8h	99.4	96.7	77	42.1	21.8	0.2	0
44	90	2.5	20	q8h	98.1	91.9	53.9	21.4	5.2	0	0
44	5	2.5	25	q8h	100	100	100	100	100	97.5	70.4
44	10	2.5	25	q8h	100	100	100	99.9	99.1	86.9	27
44	15	2.5	25	q8h	100	100	99.9	99	97.1	66.7	8.5
44	30	2.5	25	q8h	100	99.9	98.4	92.5	80.9	22.2	0.1
44	60	2.5	25	q8h	99.9	98.6	88	63.8	36.9	1.7	0
44	90	2.5	25	q8h	98.9	95.8	71.3	36.9	16	0	0
48	5	2.5	10	q8h	100	100	99.8	97.6	93.8	40.3	1.3
48	10	2.5	10	q8h	100	99.9	97	86.7	66.5	7.4	0
48	15	2.5	10	q8h	100	99.1	90.1	66.5	38.6	1.7	0
48	30	2.5	10	q8h	98.5	93.6	56.8	23.2	6.5	0	0
48	60	2.5	10	q8h	93.7	70.7	18.3	2.2	0.1	0	0
48	90	2.5	10	q8h	85	50.9	5.3	0.1	0	0	0
48	5	2.5	15	q8h	100	100	100	99.8	99	79.5	15.5
48	10	2.5	15	q8h	100	100	99.4	97.1	91.2	37.4	1.2
48	15	2.5	15	q8h	100	99.9	97.8	90.6	76.5	16.1	0
48	30	2.5	15	q8h	99.9	98.6	86	56.6	31.3	0.9	0
48	60	2.5	15	q8h	97.9	90.6	48.7	16.7	3.7	0	0
48	90	2.5	15	q8h	94.8	77.5	26.5	3.8	0.3	0	0
48	5	2.5	20	q8h	100	100	100	100	99.8	93.8	40.3
48	10	2.5	20	q8h	100	100	100	99	97.1	66.8	7.3
48	15	2.5	20	q8h	100	100	99.2	96.9	91	38.4	1.7
48	30	2.5	20	q8h	100	99.4	94.5	79.9	56.5	6	0
48	60	2.5	20	q8h	99.2	95.8	72.4	36.9	15.7	0	0
48	90	2.5	20	q8h	97.7	90.6	48.6	17	3.6	0	0
48	5	2.5	25	q8h	100	100	100	100	100	97.2	65.6
48	10	2.5	25	q8h	100	100	100	99.9	98.9	83.3	22.6
48	15	2.5	25	q8h	100	100	99.8	98.9	96.2	60.3	6.1
48	30	2.5	25	q8h	100	99.8	97.3	90.4	76.5	18	0
48	60	2.5	25	q8h	99.8	98	85.7	58.4	31.3	0.9	0
48	90	2.5	25	q8h	98.6	95	66.7	32.1	11.1	0	0
52	5	2.5	10	q8h	100	100	99.7	97.2	91.5	35.6	0.6
52	10	2.5	10	q8h	100	99.9	96.3	82.8	60.8	5.5	0
52	15	2.5	10	q8h	100	98.8	88.5	60.9	34.1	0.8	0
52	30	2.5	10	q8h	98.4	91.6	51	19.7	4.4	0	0
52	60	2.5	10	q8h	92.2	66.9	14.1	1.1	0	0	0
52	90	2.5	10	q8h	82.7	46	3.5	0	0	0	0
52	5	2.5	15	q8h	100	100	100	99.7	98.6	76.4	12.2
52	10	2.5	15	q8h	100	100	99.2	96.4	89.1	32.6	0.6
52	15	2.5	15	q8h	100	99.9	97.3	89	71.4	11.9	0
52	30	2.5	15	q8h	99.8	97.9	82.7	51.2	26.9	0.3	0
52	60	2.5	15	q8h	97.7	88.4	42.5	12.3	3	0	0
52	90	2.5	15	q8h	94	73.2	22.3	3	0.1	0	0
52	5	2.5	20	q8h	100	100	100	100	99.8	91.8	35.6
52	10	2.5	20	q8h	100	100	99.9	98.9	96.5	60.9	5.5
52	15	2.5	20	q8h	100	100	99	96.1	89.1	33.4	0.8
52	30	2.5	20	q8h	100	99.2	93.4	76.3	51	4.2	0
52	60	2.5	20	q8h	98.7	95.4	67.4	32	11.6	0	0
52	90	2.5	20	q8h	97.3	87.3	41.8	12.5	2.7	0	0
52	5	2.5	25	q8h	100	100	100	100	100	96.4	59.8
52	10	2.5	25	q8h	100	100	100	99.6	98.7	79.6	18
52	15	2.5	25	q8h	100	100	99.7	98.4	95	53.9	4
52	30	2.5	25	q8h	100	99.7	96.7	88.2	71.4	13.3	0
52	60	2.5	25	q8h	99.4	97.4	81.5	51.7	27.5	0.5	0
52	90	2.5	25	q8h	98.2	93.9	61.9	28.1	9.4	0	0
56	5	2.5	10	q8h	100	100	99.5	96.4	89.2	31.4	0.2
56	10	2.5	10	q8h	100	99.8	95.3	79.7	54.5	3.9	0
56	15	2.5	10	q8h	99.9	98.6	86	54.5	29.1	0.7	0
56	30	2.5	10	q8h	98.1	90.6	46	14.7	3.6	0	0
56	60	2.5	10	q8h	90.4	63.4	10.9	0.7	0	0	0
56	90	2.5	10	q8h	80.1	42.2	2.7	0	0	0	0
56	5	2.5	15	q8h	100	100	100	99.7	97.8	71.9	8.6
56	10	2.5	15	q8h	100	100	99	95.5	86.8	28.2	0.2
56	15	2.5	15	q8h	100	99.8	96.6	86.2	66.7	9.4	0
56	30	2.5	15	q8h	99.6	97.5	79.5	45.3	22.6	0.2	0
56	60	2.5	15	q8h	96.9	86.3	37.6	10	1.9	0	0
56	90	2.5	15	q8h	93.2	70.3	18.3	2	0.1	0	0
56	5	2.5	20	q8h	100	100	100	100	99.7	89.6	31.2
56	10	2.5	20	q8h	100	100	99.9	98.7	95.5	54.4	3.9
56	15	2.5	20	q8h	100	100	99	95	86.2	29	0.5
56	30	2.5	20	q8h	100	99.1	91.7	71.4	44.8	3.3	0
56	60	2.5	20	q8h	98.6	94.5	62.8	28.8	9.4	0	0
56	90	2.5	20	q8h	96.4	85.7	37.8	9.9	2	0	0
56	5	2.5	25	q8h	100	100	100	100	100	96	54.2
56	10	2.5	25	q8h	100	100	100	99.5	98.2	75.9	14.9
56	15	2.5	25	q8h	100	100	99.6	97.7	94	48.9	3.2
56	30	2.5	25	q8h	100	99.7	96	85.7	66.7	10.4	0
56	60	2.5	25	q8h	99.3	96.9	78.4	46.1	23.6	0.2	0
56	90	2.5	25	q8h	98	93	57.4	24.2	7.4	0	0
