# Supplementary material for: Population pharmacokinetics and dose optimization of vancomycin in neonates
Source: Sci Rep. 2021 Mar 17;11:6168. doi: 10.1038/s41598-021-85529-3 (PMC7969932; doi:10.1038/s41598-021-85529-3)
Supplement: Supplementary file 3 — Supplementary Information. [file 41598_2021_85529_MOESM3_ESM.ctl]

;; 1. Based on: 101
;; 2. Description: FINAK MODEL 
;; x1. Author: user
$PROB  Vancomycin COVARIATE BUILDING
$INPUT ID TIME AMT RATE DV MDV WT SCR CLCR ALB GA PN PMA DELIVERY SEXF
$DATA Vancomycin_dataset.csv IGNORE=@ 
$SUBROUTINES  ADVAN1  TRANS2
; AMT= mg
; RATE= mg/h
; DV= mcg/mL
; V = L
; CL= L/h

$PK
;---- FIXED EFFECT DEFINITION ---- 
TVCL = THETA(1)*(WT/70)**0.75*(CLCR/50.3)**THETA(5)*(PMA/31.7)**THETA(6)
TVV = THETA(2)*(WT/70)**1

;---- RANDOM EFFECT DEFINITION ----

CL   = TVCL * EXP(ETA(1))
V = TVV * EXP(ETA(2))

S1 = V
KE   = CL/V

$ERROR
IPRED  = F
W      = SQRT(THETA(3)**2 + THETA(4)**2 * IPRED**2)
IRES   = DV - IPRED
IWRES  = IRES / W
Y      = IPRED + W * EPS(1)

$THETA
(0, 2.02) ; CL
(0, 50.3) ; V
(0, 4.96) ; ADDITIVE
(0, 0.424) ; PROPORTIONAL
 0.797 ; CRCL
0.795 ; PMA

$OMEGA BLOCK(2)
 0.127; CL
 0.1 0.223 ; V

$SIGMA
1 FIX

$ESTIMATION NOABORT MAXEVAL=9999 METHOD=1 INTER PRINT=10 SIGDIGITS=3
$COV PRINT=E
$TABLE ID TIME AMT DV MDV IPRED PRED CWRES IWRES ONEHEADER NOPRINT FILE = sdtab1
$TABLE ID ETA(1) ETA(2) ONEHEADER NOPRINT NOAPPEND FILE = patab1
$TABLE ID WT WT SCR CLCR ALB GA PN PMA ONEHEADER NOPRINT NOAPPEND FILE=Cotab1
$TABLE ID SEXF DELIVERY ONEHEADER NOPRINT NOAPPEND FILE=Catab1
