# Supplementary material for: Population pharmacokinetics and dose optimization of vancomycin in neonates
Source: Sci Rep. 2021 Mar 17;11:6168. doi: 10.1038/s41598-021-85529-3 (PMC7969932; doi:10.1038/s41598-021-85529-3)
Supplement: Supplementary file 4 — Supplementary Dataset 3. [file 41598_2021_85529_MOESM4_ESM.csv]

ID	TIME	AMT	RATE	DV	MDV	WT	SCr	CRCL	Albumin	GA	PN	PMA	DELIVERY	SEXF
1	0	10	10	.	1	0.98	0.6	26.55	2.8	26	4.43	30.43	1	1
1	6	10	10	.	1	0.98	0.6	26.55	2.8	26	4.43	30.43	1	1
1	14	.	.	0.01	0	5.73	0.6	26.55	2.8	26	4.43	30.43	1	1
1	22.24	10	10	.	1	0.98	0.6	26.55	2.8	26	4.43	30.43	1	1
1	30.24	10	10	.	1	0.98	0.6	26.55	2.8	26	4.43	30.43	1	1
1	38.24	10	10	.	1	0.98	0.6	26.55	2.8	26	4.43	30.43	1	1
1	46.48	10	10	.	1	0.98	0.6	26.55	2.8	26	4.43	30.43	1	1
1	54.48	10	10	.	1	0.98	0.6	26.55	2.8	26	4.43	30.43	1	1
1	62.48	10	10	.	1	0.98	0.6	26.55	2.8	26	4.43	30.43	1	1
1	69.05	.	.	18.1	0	0.98	0.6	26.55	2.8	26	4.43	30.43	1	1
1	70.72	10	10	.	1	0.98	0.6	26.55	2.8	26	4.43	30.43	1	1
1	71.8209	.	.	35.7	0	0.98	0.6	26.55	2.8	26	4.43	30.43	1	1
1	78.72	10	10	.	1	0.98	0.6	26.55	2.8	26	4.43	30.43	1	1
1	86.72	10	10	.	1	0.98	0.6	26.55	2.8	26	4.43	30.43	1	1
1	94.96	10	10	.	1	0.98	0.6	26.55	2.8	26	4.43	30.43	1	1
1	289.44	12	12	.	1	0.98	0.6	26.55	2.8	26	4.43	30.43	1	1
1	296.88	12	12	.	1	0.98	0.6	26.55	2.8	26	4.43	30.43	1	1
1	304.88	12	12	.	1	0.98	0.6	26.55	2.8	26	4.43	30.43	1	1
1	313.12	12	12	.	1	0.98	0.6	26.55	2.8	26	4.43	30.43	1	1
1	321.12	12	12	.	1	0.98	0.6	26.55	2.8	26	4.43	30.43	1	1
1	329.12	12	12	.	1	0.98	0.6	26.55	2.8	26	4.43	30.43	1	1
1	337.36	12	12	.	1	0.98	0.6	26.55	2.8	26	4.43	30.43	1	1
1	345.36	12	12	.	1	0.98	0.6	26.55	2.8	26	4.43	30.43	1	1
1	353.36	12	12	.	1	0.98	0.6	26.55	2.8	26	4.43	30.43	1	1
1	359.9134	.	.	11.4	0	1.15	0.5	34.29	2.6	26	4.43	30.43	1	1
1	360.8239	.	.	13.1	0	1.15	0.5	34.29	2.6	26	4.43	30.43	1	1
1	361.6	12	12	.	1	1.15	0.5	34.29	2.6	26	4.43	30.43	1	1
1	369.6	12	12	.	1	1.15	0.5	34.29	2.6	26	4.43	30.43	1	1
1	377.6	12	12	.	1	1.15	0.5	34.29	2.6	26	4.43	30.43	1	1
1	385.84	12	12	.	1	1.15	0.5	34.29	2.6	26	4.43	30.43	1	1
1	393.84	12	12	.	1	1.15	0.5	34.29	2.6	26	4.43	30.43	1	1
1	401.84	12	12	.	1	1.15	0.5	34.29	2.6	26	4.43	30.43	1	1
1	410.08	12	12	.	1	1.15	0.5	34.29	2.6	26	4.43	30.43	1	1
1	418.08	12	12	.	1	1.15	0.5	34.29	2.6	26	4.43	30.43	1	1
1	426.08	12	12	.	1	1.15	0.5	34.29	2.6	26	4.43	30.43	1	1
1	434.32	12	12	.	1	1.15	0.5	34.29	2.6	26	4.43	30.43	1	1
1	1258.48	20	20	.	1	2.13	0.4	48.375	3.4	26	4.43	30.43	1	1
1	1270.48	20	20	.	1	2.13	0.4	48.375	3.4	26	4.43	30.43	1	1
1	1282.72	20	20	.	1	2.13	0.4	48.375	3.4	26	4.43	30.43	1	1
1	1294.72	20	20	.	1	2.13	0.4	48.375	3.4	26	4.43	30.43	1	1
1	1307.1318	.	.	3.5	0	2.13	0.4	48.375	3.4	26	4.43	30.43	1	1
1	1307.96	20	20	.	1	2.13	0.4	48.375	3.4	26	4.43	30.43	1	1
1	1308.97	.	.	4.8	0	2.13	0.4	48.375	3.4	26	4.43	30.43	1	1
1	1318.96	20	20	.	1	2.25	0.4	50.625	3.4	26	4.43	30.43	1	1
1	1331.2	40	40	.	1	2.25	0.4	50.625	3.4	26	4.43	30.43	1	1
1	1343.2	40	40	.	1	2.25	0.4	50.625	3.4	26	4.43	30.43	1	1
1	1355.44	40	40	.	1	2.25	0.4	50.625	3.4	26	4.43	30.43	1	1
1	1367.44	40	40	.	1	2.25	0.4	50.625	3.4	26	4.43	30.43	1	1
1	1379.68	40	40	.	1	2.25	0.4	50.625	3.4	26	4.43	30.43	1	1
1	1389.9611	.	.	12.8	0	2.25	0.4	50.625	3.4	26	4.43	30.43	1	1
1	1391.68	40	40	.	1	2.25	0.4	50.625	3.4	26	4.43	30.43	1	1
1	1392.2537	.	.	111.3	0	2.25	0.4	50.625	3.4	26	4.43	30.43	1	1
2	0	19	19	.	1	1.92	0.7	25.07142857	3.7	33	4.29	37.29	2	1
2	5.41	19	19	.	1	1.92	0.7	25.07142857	3.7	33	4.29	37.29	2	1
2	13.41	19	19	.	1	1.92	0.7	25.07142857	3.7	33	4.29	37.29	2	1
2	21.65	19	19	.	1	1.92	0.7	25.07142857	3.7	33	4.29	37.29	2	1
2	29.65	19	19	.	1	1.92	0.7	25.07142857	3.7	33	4.29	37.29	2	1
2	37.65	19	19	.	1	1.92	0.7	25.07142857	3.7	33	4.29	37.29	2	1
2	45.89	19	19	.	1	1.92	0.7	25.07142857	3.7	33	4.29	37.29	2	1
2	53.89	19	19	.	1	1.92	0.7	25.07142857	3.7	33	4.29	37.29	2	1
2	61.89	19	19	.	1	1.92	0.7	25.07142857	3.7	33	4.29	37.29	2	1
2	68.4525	.	.	17.8	0	1.92	0.7	25.07142857	3.7	33	4.29	37.29	2	1
2	70.13	19	19	.	1	1.92	0.7	25.07142857	3.7	33	4.29	37.29	2	1
2	70.6426	.	.	23.6	0	1.92	0.7	25.07142857	3.7	33	4.29	37.29	2	1
3	0	40	40	.	1	3.66	0.7	32.14285714	3.7	39.1	1	40.1	1	0
3	6.59	40	40	.	1	3.66	0.7	32.14285714	3.7	39.1	1	40.1	1	0
3	14.24	40	40	.	1	3.66	0.7	32.14285714	3.7	39.1	1	40.1	1	0
3	30.24	40	40	.	1	3.66	0.7	32.14285714	3.7	39.1	1	40.1	1	0
3	37.0435	40	40	.	1	3.66	0.7	32.14285714	3.7	39.1	1	40.1	1	0
3	38.48	.	.	11	0	3.66	0.7	32.14285714	3.7	39.1	1	40.1	1	0
3	39.485	.	.	5.2	0	3.66	0.7	32.14285714	3.7	39.1	1	40.1	1	0
4	0	31	31	.	1	3.13	0.9	24	3.9	39	1.29	40.29	1	0
4	5	31	31	.	1	3.13	0.9	24	3.9	39	1.29	40.29	1	0
4	13	31	31	.	1	3.13	0.9	24	3.9	39	1.29	40.29	1	0
4	21.24	31	31	.	1	3.22	0.9	24	3.9	39	1.29	40.29	1	0
4	29.24	31	31	.	1	3.22	0.9	24	3.9	39	1.29	40.29	1	0
4	37.24	31	31	.	1	3.22	0.9	24	3.9	39	1.29	40.29	1	0
4	45.48	31	31	.	1	3.25	0.9	24	3.9	39	1.29	40.29	1	0
4	53.48	31	31	.	1	3.25	0.9	24	3.9	39	1.29	40.29	1	0
4	61.48	31	31	.	1	3.25	0.9	24	3.9	39	1.29	40.29	1	0
4	68.0247	.	.	11	0	3.33	0.9	24	3.9	39	1.29	40.29	1	0
4	69.72	31	31	.	1	3.33	0.9	24	3.9	39	1.29	40.29	1	0
4	70.8812	.	.	19.1	0	3.33	0.9	24	3.9	39	1.29	40.29	1	0
5	0	35	35	.	1	3.48	0.4	61.875	3.6	33.9	9.29	43.19	1	1
5	8	35	35	.	1	3.48	0.4	61.875	3.6	33.9	9.29	43.19	1	1
5	16.24	35	35	.	1	3.44	0.4	61.875	3.6	33.9	9.29	43.19	1	1
5	24.24	35	35	.	1	3.44	0.4	61.875	3.6	33.9	9.29	43.19	1	1
5	32.24	35	35	.	1	3.44	0.4	61.875	3.6	33.9	9.29	43.19	1	1
5	40.48	35	35	.	1	3.49	0.4	61.875	3.6	33.9	9.29	43.19	1	1
5	48.48	35	35	.	1	3.49	0.4	61.875	3.6	33.9	9.29	43.19	1	1
5	56.48	35	35	.	1	3.49	0.4	61.875	3.6	33.9	9.29	43.19	1	1
5	63.2803	.	.	2.8	0	3.52	0.4	61.875	3.1	33.9	9.29	43.19	1	1
5	64.72	35	35	.	1	3.52	0.4	61.875	3.1	33.9	9.29	43.19	1	1
5	66.7322	.	.	23.9	0	3.52	0.4	61.875	3.1	33.9	9.29	43.19	1	1
5	72.72	35	35	.	1	3.52	0.4	61.875	3.1	33.9	9.29	43.19	1	1
5	80.72	35	35	.	1	3.52	0.4	61.875	3.1	33.9	9.29	43.19	1	1
5	88.96	50	50	.	1	3.53	0.4	61.875	3.1	33.9	9.29	43.19	1	1
5	96.96	50	50	.	1	3.53	0.4	61.875	3.1	33.9	9.29	43.19	1	1
5	104.96	50	50	.	1	3.53	0.4	61.875	3.1	33.9	9.29	43.19	1	1
5	113.2	50	50	.	1	3.67	0.4	61.875	3.1	33.9	9.29	43.19	1	1
5	121.2	50	50	.	1	3.67	0.4	61.875	3.1	33.9	9.29	43.19	1	1
5	129.2	50	50	.	1	3.67	0.4	61.875	3.1	33.9	9.29	43.19	1	1
5	137.44	50	50	.	1	3.73	0.4	61.875	3.1	33.9	9.29	43.19	1	1
5	145.44	50	50	.	1	3.73	0.4	61.875	3.1	33.9	9.29	43.19	1	1
5	153.44	50	50	.	1	3.73	0.4	61.875	3.1	33.9	9.29	43.19	1	1
5	161.68	50	50	.	1	3.77	0.4	61.875	3.1	33.9	9.29	43.19	1	1
5	169.68	50	50	.	1	3.77	0.4	61.875	3.1	33.9	9.29	43.19	1	1
5	177.68	50	50	.	1	3.77	0.4	61.875	3.1	33.9	9.29	43.19	1	1
5	184.272	.	.	7.1	0	3.85	0.4	61.875	3.3	33.9	9.29	43.19	1	1
5	185.92	50	50	.	1	3.85	0.4	61.875	3.3	33.9	9.29	43.19	1	1
5	187.9502	.	.	21.1	0	3.85	0.4	61.875	3.3	33.9	9.29	43.19	1	1
5	193.92	50	50	.	1	3.85	0.4	61.875	3.3	33.9	9.29	43.19	1	1
5	201.92	50	50	.	1	3.85	0.4	61.875	3.3	33.9	9.29	43.19	1	1
5	210.16	50	50	.	1	3.85	0.4	61.875	3.3	33.9	9.29	43.19	1	1
5	218.16	50	50	.	1	3.85	0.4	61.875	3.3	33.9	9.29	43.19	1	1
5	226.16	50	50	.	1	3.85	0.4	61.875	3.3	33.9	9.29	43.19	1	1
5	234.4	50	50	.	1	3.91	0.4	61.875	3.3	33.9	9.29	43.19	1	1
5	242.4	50	50	.	1	3.91	0.4	61.875	3.3	33.9	9.29	43.19	1	1
5	250.4	50	50	.	1	3.91	0.4	61.875	3.3	33.9	9.29	43.19	1	1
5	258.64	50	50	.	1	3.88	0.4	61.875	3.3	33.9	9.29	43.19	1	1
5	266.64	50	50	.	1	3.88	0.4	61.875	3.3	33.9	9.29	43.19	1	1
5	274.64	50	50	.	1	3.88	0.4	61.875	3.3	33.9	9.29	43.19	1	1
5	281.4742	.	.	4.6	0	3.88	0.4	61.875	3.3	33.9	9.29	43.19	1	1
5	282.88	50	50	.	1	3.88	0.4	61.875	3.3	33.9	9.29	43.19	1	1
5	284.3427	.	.	71.6	0	3.88	0.4	61.875	3.3	33.9	9.29	43.19	1	1
6	0	20	20	.	1	2.12	0.5	36.9	3.3	31.4	5.14	36.54	2	1
6	12.24	20	20	.	1	2.14	0.5	36.9	3.3	31.4	5.14	36.54	2	1
6	24.24	20	20	.	1	2.15	0.5	36.9	3.3	31.4	5.14	36.54	2	1
6	36.48	20	20	.	1	2.2	0.5	36.9	3.3	31.4	5.14	36.54	2	1
6	48.48	20	20	.	1	2.22	0.5	36.9	3.3	31.4	5.14	36.54	2	1
6	60.0255	.	.	5.9	0	2.07	0.5	36.9	3.3	31.4	5.14	36.54	2	1
6	60.72	20	20	.	1	2.25	0.5	36.9	3.3	31.4	5.14	36.54	2	1
6	62.7747	.	.	13.9	0	2.07	0.5	36.9	3.3	31.4	5.14	36.54	2	1
10	0	20	20	.	1	2.57	0.5	38.7	3.3	34	2.86	36.86	2	1
10	8	20	20	.	1	2.57	0.5	38.7	3.3	34	2.86	36.86	2	1
10	15.3	.	.	7.1	0	2.57	0.5	38.7	3.3	34	2.86	36.86	2	1
10	16.24	20	20	.	1	2.57	0.5	38.7	3.3	34	2.86	36.86	2	1
10	17.78	.	.	56.2	0	2.57	0.5	38.7	3.3	34	2.86	36.86	2	1
10	24.24	20	20	.	1	2.57	0.5	38.7	3.3	34	2.86	36.86	2	1
10	32.24	20	20	.	1	2.57	0.5	38.7	3.3	34	2.86	36.86	2	1
10	40.48	20	20	.	1	2.57	0.5	38.7	3.3	34	2.86	36.86	2	1
10	48.48	20	20	.	1	2.57	0.5	38.7	3.3	34	2.86	36.86	2	1
10	56.48	20	20	.	1	2.57	0.5	38.7	3.3	34	2.86	36.86	2	1
10	63.98	.	.	4.9	0	2.59	0.5	38.7	3.3	34	2.86	36.86	2	1
10	64.72	20	20	.	1	2.57	0.5	38.7	3.3	34	2.86	36.86	2	1
10	66.31	.	.	65.8	0	2.59	0.5	38.7	3.3	34	2.86	36.86	2	1
12	0	14	14	.	1	1.36	0.5	35.1	3.3	28.3	2.14	30.44	2	0
12	12	14	14	.	1	1.36	0.5	35.1	3.3	28.3	2.14	30.44	2	0
12	24.24	14	14	.	1	1.42	0.5	35.1	3.3	28.3	2.14	30.44	2	0
12	36.24	14	14	.	1	1.42	0.5	35.1	3.3	28.3	2.14	30.44	2	0
12	48.48	14	14	.	1	1.42	0.5	35.1	3.3	28.3	2.14	30.44	2	0
12	60.48	14	14	.	1	1.42	0.5	35.1	3.3	28.3	2.14	30.44	2	0
12	70.8017	.	.	6	0	1.51	0.5	35.1	1.9	28.3	2.14	30.44	2	0
12	72.72	14	14	.	1	1.42	0.5	35.1	1.9	28.3	2.14	30.44	2	0
12	73.87	.	.	14.4	0	1.51	0.5	35.1	1.9	28.3	2.14	30.44	2	0
12	84.72	14	14	.	1	1.51	0.5	35.1	1.9	28.3	2.14	30.44	2	0
12	96.96	14	14	.	1	1.5	0.5	35.1	1.9	28.3	2.14	30.44	2	0
12	110.96	14	14	.	1	1.5	0.5	35.1	1.9	28.3	2.14	30.44	2	0
12	121.2	14	14	.	1	1.45	0.5	35.1	1.9	28.3	2.14	30.44	2	0
12	133.2	14	14	.	1	1.45	0.5	35.1	1.9	28.3	2.14	30.44	2	0
12	145.44	14	14	.	1	1.42	0.5	35.1	1.9	28.3	2.14	30.44	2	0
12	157.44	14	14	.	1	1.42	0.5	35.1	1.9	28.3	2.14	30.44	2	0
12	169.68	14	14	.	1	1.46	0.5	35.1	1.9	28.3	2.14	30.44	2	0
12	181.68	14	14	.	1	1.46	0.5	35.1	1.9	28.3	2.14	30.44	2	0
12	193.92	14	14	.	1	1.43	0.5	35.1	1.9	28.3	2.14	30.44	2	0
12	205.92	14	14	.	1	1.43	0.5	35.1	1.9	28.3	2.14	30.44	2	0
12	211.181	.	.	5.1	0	1.39	0.6	29.25	2.6	28.3	2.14	30.44	2	0
12	218.16	14	14	.	1	1.39	0.6	29.25	2.6	28.3	2.14	30.44	2	0
12	220.18	.	.	11.3	0	1.39	0.6	29.25	2.6	28.3	2.14	30.44	2	0
13	0	30	30	.	1	3.28	0.6	32.25	2.6	39.9	2.57	42.47	1	0
13	8	30	30	.	1	3.28	0.6	32.25	2.6	39.9	2.57	42.47	1	0
13	16.24	30	30	.	1	3.28	0.6	32.25	2.6	39.9	2.57	42.47	1	0
13	24.24	30	30	.	1	3.28	0.6	32.25	2.6	39.9	2.57	42.47	1	0
13	32.24	30	30	.	1	3.28	0.6	32.25	2.6	39.9	2.57	42.47	1	0
13	40.48	30	30	.	1	3.28	0.6	32.25	2.6	39.9	2.57	42.47	1	0
13	48.48	30	30	.	1	3.28	0.6	32.25	2.6	39.9	2.57	42.47	1	0
13	56.48	30	30	.	1	3.35	0.6	32.25	2.6	39.9	2.57	42.47	1	0
14	64.72	30	30	.	1	3.35	0.6	32.25	2.6	39.9	4.29	44.19	1	0
13	71.2919	.	.	9.7	0	3.28	0.6	32.25	2.6	39.9	2.57	42.47	1	0
13	72.72	30	30	.	1	3.28	0.6	32.25	2.6	39.9	2.57	42.47	1	0
13	72.91	.	.	13.7	0	3.28	0.6	32.25	2.6	39.9	2.57	42.47	1	0
13	113.2	30	30	.	1	3.36	0.4	48.375	3	39.9	2.57	42.47	1	0
13	121.2	30	30	.	1	3.36	0.4	48.375	3	39.9	2.57	42.47	1	0
13	129.2	30	30	.	1	3.36	0.4	48.375	3	39.9	2.57	42.47	1	0
13	161.68	30	30	.	1	3.36	0.4	48.375	3	39.9	2.57	42.47	1	0
13	169.68	30	30	.	1	3.36	0.4	48.375	3	39.9	2.57	42.47	1	0
13	177.68	30	30	.	1	3.36	0.4	48.375	3	39.9	2.57	42.47	1	0
13	185.92	30	30	.	1	3.36	0.4	48.375	3	39.9	2.57	42.47	1	0
13	193.92	30	30	.	1	3.36	0.4	48.375	3	39.9	2.57	42.47	1	0
13	201.92	30	30	.	1	3.36	0.4	48.375	3	39.9	2.57	42.47	1	0
13	208.5611	.	.	6.3	0	3.48	0.4	48.375	3	39.9	2.57	42.47	1	0
13	210.16	30	30	.	1	3.48	0.4	48.375	3	39.9	2.57	42.47	1	0
13	218.1824	.	.	15.3	0	3.48	0.4	48.375	3	39.9	2.57	42.47	1	0
13	226.16	30	30	.	1	3.48	0.4	48.375	3	39.9	2.57	42.47	1	0
13	234.4	30	30	.	1	3.48	0.4	48.375	3	39.9	2.57	42.47	1	0
13	242.4	30	30	.	1	3.48	0.4	48.375	3	39.9	2.57	42.47	1	0
13	250.4	30	30	.	1	3.48	0.4	48.375	3	39.9	2.57	42.47	1	0
13	258.64	30	30	.	1	3.48	0.4	48.375	3	39.9	2.57	42.47	1	0
13	266.64	30	30	.	1	3.48	0.4	48.375	3	39.9	2.57	42.47	1	0
13	274.64	30	30	.	1	3.48	0.4	48.375	3	39.9	2.57	42.47	1	0
13	282.88	30	30	.	1	3.48	0.4	48.375	3	39.9	2.57	42.47	1	0
13	290.88	30	30	.	1	3.48	0.4	48.375	3	39.9	2.57	42.47	1	0
13	298.88	30	30	.	1	3.48	0.4	48.375	3	39.9	2.57	42.47	1	0
13	305.5834	.	.	9.7	0	3.55	0.4	48.375	3	39.9	2.57	42.47	1	0
13	307.12	30	30	.	1	3.55	0.4	48.375	3	39.9	2.57	42.47	1	0
13	309.6424	.	.	17.5	0	3.55	0.4	48.375	3	39.9	2.57	42.47	1	0
14	0	25	25	.	1	2.54	0.4	42.75	3	31.3	4.29	44.19	1	0
14	8	25	25	.	1	2.54	0.4	42.75	3	31.3	4.29	44.19	1	0
14	16.24	25	25	.	1	2.54	0.4	42.75	3	31.3	4.29	44.19	1	0
14	24.24	25	25	.	1	2.54	0.4	42.75	3	31.3	4.29	44.19	1	0
14	32.24	25	25	.	1	2.54	0.4	42.75	3	31.3	4.29	44.19	1	0
14	40.48	25	25	.	1	2.54	0.4	42.75	3	31.3	4.29	44.19	1	0
14	47.033	.	.	10.7	0	2.65	0.4	42.75	3	31.3	4.29	44.19	1	0
14	48.48	25	25	.	1	2.54	0.4	42.75	3	31.3	4.29	44.19	1	0
14	50.0403	.	.	31.1	0	2.65	0.4	42.75	3	31.3	4.29	44.19	1	0
15	0	65	65	.	1	4.32	0.4	48.9375	3	39	3.29	42.29	1	0
15	25	.	.	41.6	0	4.29	0.4	48.9375	3	39	3.29	42.29	1	0
15	98	65	65	.	1	4.29	0.4	48.9375	3	39	3.29	42.29	1	0
15	99	.	.	41.6	0	4.29	0.4	48.9375	3	39	3.29	42.29	1	0
15	100	65	65	.	1	4.29	0.4	48.9375	3	39	3.29	42.29	1	0
15	101	.	.	6.9	0	4.29	0.5	39.15	4.6	39	3.29	42.29	1	0
16	0	17	17	.	1	1.73	0.4	41.625	3.5	33.2	5	38.2	1	1
16	5	17	17	.	1	1.73	0.4	41.625	3.5	33.2	5	38.2	1	1
16	16	17	17	.	1	1.73	0.4	41.625	3.5	33.2	5	38.2	1	1
16	24.24	17	17	.	1	1.83	0.4	41.625	3.5	33.2	5	38.2	1	1
16	32.24	17	17	.	1	1.83	0.4	41.625	3.5	33.2	5	38.2	1	1
16	40.24	17	17	.	1	1.83	0.4	41.625	3.5	33.2	5	38.2	1	1
16	48.48	17	17	.	1	1.81	0.4	41.625	3.5	33.2	5	38.2	1	1
16	56.48	17	17	.	1	1.81	0.4	41.625	3.5	33.2	5	38.2	1	1
16	64.48	17	17	.	1	1.81	0.4	41.625	3.5	33.2	5	38.2	1	1
16	71.055	.	.	16	0	1.8	0.4	41.625	3.5	33.2	5	38.2	1	1
16	72.72	17	17	.	1	1.8	0.4	41.625	3.5	33.2	5	38.2	1	1
16	73.974	.	.	9.2	0	1.8	0.4	41.625	3.5	33.2	5	38.2	1	1
17	0	9	9	.	1	0.77	1.6	8.015625	2.5	25.4	1.43	26.83	2	0
17	18	9	9	.	1	0.77	1.6	8.015625	2.5	25.4	1.43	26.83	2	0
17	52.9459	.	.	18.3	0	0.77	1.6	8.015625	2.5	25.4	1.43	26.83	2	0
17	56.48	9	9	.	1	0.77	1.6	8.015625	2.5	25.4	1.43	26.83	2	0
17	58.0247	.	.	37.2	0	0.77	1.6	8.015625	2.5	25.4	1.43	26.83	2	0
18	0	9	9	.	1	0.86	1.3	11.07692308	2.7	25.6	1.29	26.89	1	1
18	12	9	9	.	1	0.86	1.3	11.07692308	2.7	25.6	1.29	26.89	1	1
18	24.24	9	9	.	1	0.89	1.3	11.07692308	2.7	25.6	1.29	26.89	1	1
18	36.24	9	9	.	1	0.89	1.3	11.07692308	2.7	25.6	1.29	26.89	1	1
18	48.48	9	9	.	1	0.9	1.3	11.07692308	2.7	25.6	1.29	26.89	1	1
18	60.48	9	9	.	1	0.9	1.3	11.07692308	2.7	25.6	1.29	26.89	1	1
18	71.0142	.	.	46.6	0	0.93	0.8	18	2.7	25.6	1.29	26.89	1	1
18	72.72	9	9	.	1	0.93	0.8	18	2.7	25.6	1.29	26.89	1	1
18	74.7332	.	.	98.1	0	0.93	0.8	18	2.7	25.6	1.29	26.89	1	1
18	146.0331	.	.	3.2	0	0.93	0.8	18	2.7	25.6	1.29	26.89	1	1
18	151.44	8	8	.	1	0.97	0.8	18	2.7	25.6	1.29	26.89	1	1
18	168.9103	.	.	6	0	1	0.8	18	2.7	25.6	1.29	26.89	1	1
18	175.68	8	8	.	1	1	0.8	18	2.7	25.6	1.29	26.89	1	1
18	199.92	8	8	.	1	1.04	0.8	18	2.7	25.6	1.29	26.89	1	1
18	224.16	8	8	.	1	1.08	0.8	18	2.7	25.6	1.29	26.89	1	1
18	527.28	13	13	.	1	1.29	0.8	18	2.7	25.6	1.29	26.89	1	1
18	539.28	13	13	.	1	1.29	0.8	18	2.7	25.6	1.29	26.89	1	1
18	551.52	13	13	.	1	1.29	0.4	36	2.7	25.6	1.29	26.89	1	1
18	556.823	.	.	12	0	1.29	0.4	36	2.7	25.6	1.29	26.89	1	1
18	563.52	13	13	.	1	1.29	0.4	36	2.7	25.6	1.29	26.89	1	1
18	575.76	13	13	.	1	1.32	0.4	36	2.7	25.6	1.29	26.89	1	1
18	587.76	13	13	.	1	1.32	0.4	36	2.7	25.6	1.29	26.89	1	1
18	600	13	13	.	1	1.25	0.4	36	2.7	25.6	1.29	26.89	1	1
18	612	13	13	.	1	1.25	0.4	36	2.7	25.6	1.29	26.89	1	1
18	624.24	13	13	.	1	1.37	0.4	36	2.7	25.6	1.29	26.89	1	1
18	636.24	13	13	.	1	1.37	0.4	36	2.7	25.6	1.29	26.89	1	1
18	648.48	13	13	.	1	1.42	0.4	36	2.7	25.6	1.29	26.89	1	1
18	660.48	13	13	.	1	1.42	0.4	36	2.7	25.6	1.29	26.89	1	1
18	672.72	13	13	.	1	1.45	0.4	36	2.7	25.6	1.29	26.89	1	1
18	684.72	13	13	.	1	1.45	0.4	36	2.7	25.6	1.29	26.89	1	1
18	696.96	13	13	.	1	1.5	0.4	36	2.7	25.6	1.29	26.89	1	1
18	708.96	13	13	.	1	1.5	0.4	36	2.7	25.6	1.29	26.89	1	1
18	720.2438	.	.	4.5	0	1.56	0.4	36	2.6	25.6	1.29	26.89	1	1
18	721.2	17	17	.	1	1.56	0.4	36	2.6	25.6	1.29	26.89	1	1
18	733.2	17	17	.	1	1.56	0.4	36	2.6	25.6	1.29	26.89	1	1
18	745.44	17	17	.	1	1.65	0.4	36	2.6	25.6	1.29	26.89	1	1
18	757.44	17	17	.	1	1.65	0.4	36	2.6	25.6	1.29	26.89	1	1
18	769.68	17	17	.	1	1.66	0.4	36	2.6	25.6	1.29	26.89	1	1
18	781.68	17	17	.	1	1.66	0.4	36	2.6	25.6	1.29	26.89	1	1
18	793.92	17	17	.	1	1.74	0.4	36	2.6	25.6	1.29	26.89	1	1
18	805.92	17	17	.	1	1.74	0.4	36	2.6	25.6	1.29	26.89	1	1
18	818.16	17	17	.	1	1.78	0.4	36	2.5	25.6	1.29	26.89	1	1
18	825.6322	.	.	11.5	0	1.78	0.4	36	2.5	25.6	1.29	26.89	1	1
18	830.16	17	17	.	1	1.78	0.4	36	2.5	25.6	1.29	26.89	1	1
18	842.4	17	17	.	1	1.83	0.4	36	2.5	25.6	1.29	26.89	1	1
18	854.4	17	17	.	1	1.83	0.4	36	2.5	25.6	1.29	26.89	1	1
18	866.64	17	17	.	1	1.83	0.4	36	2.5	25.6	1.29	26.89	1	1
18	878.64	17	17	.	1	1.83	0.4	36	2.5	25.6	1.29	26.89	1	1
18	890.88	17	17	.	1	1.86	0.4	36	2.5	25.6	1.29	26.89	1	1
18	892.4253	.	.	5.3	0	1.86	0.4	36	2.5	25.6	1.29	26.89	1	1
18	902.88	17	17	.	1	1.86	0.4	36	2.5	25.6	1.29	26.89	1	1
18	915.12	17	17	.	1	1.84	0.4	36	2.5	25.6	1.29	26.89	1	1
18	927.12	17	17	.	1	1.84	0.4	36	2.5	25.6	1.29	26.89	1	1
18	939.36	17	17	.	1	1.87	0.4	36	2.5	25.6	1.29	26.89	1	1
18	951.36	17	17	.	1	1.87	0.4	36	2.5	25.6	1.29	26.89	1	1
18	963.6	17	17	.	1	1.87	0.4	36	2.5	25.6	1.29	26.89	1	1
18	975.6	17	17	.	1	1.87	0.4	36	2.5	25.6	1.29	26.89	1	1
18	2399.76	30	30	.	1	3.02	0.4	36	3.7	25.6	1.29	26.89	1	1
18	2411.76	30	30	.	1	3.02	0.4	36	3.7	25.6	1.29	26.89	1	1
18	2424	30	30	.	1	3.12	0.4	36	3.7	25.6	1.29	26.89	1	1
18	2436	30	30	.	1	3.12	0.4	36	3.7	25.6	1.29	26.89	1	1
18	2448.24	30	30	.	1	3.1	0.4	36	3.7	25.6	1.29	26.89	1	1
18	2460.24	30	30	.	1	3.1	0.4	36	3.7	25.6	1.29	26.89	1	1
18	2471.7336	.	.	1.7	0	3.13	0.4	36	3.7	25.6	1.29	26.89	1	1
18	2472.48	30	30	.	1	3.13	0.4	36	3.7	25.6	1.29	26.89	1	1
18	2474.0653	.	.	14.9	0	3.13	0.4	36	3.7	25.6	1.29	26.89	1	1
19	0	7	7	.	1	0.73	1.4	9.642857143	2	24.9	1	25.9	1	0
19	18.24	7	7	.	1	0.79	1.4	9.642857143	2	24.9	1	25.9	1	0
19	46.602	.	.	16.6	0	0.79	1.4	9.642857143	2.1	24.9	1	25.9	1	0
19	47.48	7	7	.	1	0.8	1.4	9.642857143	2.1	24.9	1	25.9	1	0
19	48.56	.	.	6.2	0	0.8	1.4	9.642857143	2.1	24.9	1	25.9	1	0
19	66.72	7	7	.	1	0.86	1.4	9.642857143	2.1	24.9	1	25.9	1	0
19	84.96	7	7	.	1	0.9	1.4	9.642857143	2.1	24.9	1	25.9	1	0
19	103.2	7	7	.	1	0.94	1.4	9.642857143	2.1	24.9	1	25.9	1	0
19	121.2	7	7	.	1	0.94	1.4	9.642857143	2.1	24.9	1	25.9	1	0
19	139.44	7	7	.	1	0.9	1.4	9.642857143	2.1	24.9	1	25.9	1	0
19	157.68	7	7	.	1	1	1.2	11.25	1.9	24.9	1	25.9	1	0
19	174.92	.	.	10.6	0	1	1.2	11.25	1.9	24.9	1	25.9	1	0
19	175.92	7	7	.	1	1.13	1.2	11.25	1.9	24.9	1	25.9	1	0
19	176.92	.	.	22.2	0	1	1.2	11.25	1.9	24.9	1	25.9	1	0
19	193.42	7	7	.	1	1.13	1.2	11.25	1.9	24.9	1	25.9	1	0
19	212.16	7	7	.	1	1.19	1.2	11.25	1.9	24.9	1	25.9	1	0
19	230.4	7	7	.	1	1.28	1.2	11.25	1.9	24.9	1	25.9	1	0
19	266.64	7	7	.	1	1.28	1.2	11.25	1.9	24.9	1	25.9	1	0
19	284.88	7	7	.	1	1.08	1.2	11.25	1.9	24.9	1	25.9	1	0
19	303.12	7	7	.	1	1.1	1.4	9.642857143	2.7	24.9	1	25.9	1	0
19	321.36	7	7	.	1	1.11	1.4	9.642857143	2.7	24.9	1	25.9	1	0
19	327.7132	.	.	13	0	1.11	1.4	9.642857143	2.7	24.9	1	25.9	1	0
19	339.36	7	7	.	1	1.11	1.4	9.642857143	2.7	24.9	1	25.9	1	0
19	357.6	7	7	.	1	1.1	1.4	9.642857143	2.7	24.9	1	25.9	1	0
19	412.08	70	70	.	1	1.1	1.4	9.642857143	2.7	24.9	1	25.9	1	0
19	1290.96	20	20	.	1	1.94	1.4	9.642857143	2.7	24.9	1	25.9	1	0
19	1302.96	20	20	.	1	1.94	1.4	9.642857143	2.7	24.9	1	25.9	1	0
19	1314.3657	.	.	7.1	0	1.88	1.8	7.5	4	24.9	1	25.9	1	0
19	1315.2	20	20	.	1	1.88	1.8	7.5	4	24.9	1	25.9	1	0
19	1316.7519	.	.	28.8	0	1.88	1.8	7.5	4	24.9	1	25.9	1	0
19	1327.2	20	20	.	1	1.88	1.8	7.5	4	24.9	1	25.9	1	0
19	1339.44	20	20	.	1	1.86	1.8	7.5	4	24.9	1	25.9	1	0
19	1351.44	20	20	.	1	1.86	1.8	7.5	4	24.9	1	25.9	1	0
19	1363.68	20	20	.	1	1.85	1.8	7.5	4	24.9	1	25.9	1	0
19	1375.68	20	20	.	1	1.85	1.8	7.5	4	24.9	1	25.9	1	0
19	1387.92	20	20	.	1	1.9	1.8	7.5	4	24.9	1	25.9	1	0
19	1399.92	20	20	.	1	1.9	1.8	7.5	4	24.9	1	25.9	1	0
19	1412.16	20	20	.	1	1.89	1.7	7.941176471	4.2	24.9	1	25.9	1	0
19	1423.3554	.	.	22.2	0	1.89	1.7	7.941176471	4.2	24.9	1	25.9	1	0
19	1424.16	20	20	.	1	1.89	1.7	7.941176471	4.2	24.9	1	25.9	1	0
19	1425.7117	.	.	28.8	0	1.89	1.7	7.941176471	4.2	24.9	1	25.9	1	0
19	1460.64	10	10	.	1	1.91	1.7	7.941176471	4.2	24.9	1	25.9	1	0
19	1472.64	10	10	.	1	1.91	1.7	7.941176471	4.2	24.9	1	25.9	1	0
19	1484.88	10	10	.	1	1.95	1.7	7.941176471	4.2	24.9	1	25.9	1	0
19	1496.88	10	10	.	1	1.95	1.7	7.941176471	4.2	24.9	1	25.9	1	0
19	1509.12	10	10	.	1	1.98	1.7	7.941176471	4.2	24.9	1	25.9	1	0
19	1521.12	10	10	.	1	1.98	1.7	7.941176471	4.2	24.9	1	25.9	1	0
19	1532.6217	.	.	5.6	0	1.95	0.9	15	3.9	24.9	1	25.9	1	0
19	1533.36	10	10	.	1	1.95	0.9	15	3.9	24.9	1	25.9	1	0
19	1535.3701	.	.	10.2	0	1.95	0.9	13	3.9	24.9	1	25.9	1	0
19	1545.36	10	10	.	1	1.95	0.9	13	3.9	24.9	1	25.9	1	0
19	1557.6	10	10	.	1	1.98	0.9	13	3.9	24.9	1	25.9	1	0
19	1569.6	10	10	.	1	1.98	0.9	13	3.9	24.9	1	25.9	1	0
19	1581.84	15	15	.	1	1.9	0.9	13	3.9	24.9	1	25.9	1	0
19	1593.84	15	15	.	1	1.9	0.9	13	3.9	24.9	1	25.9	1	0
19	1606.08	15	15	.	1	2	0.9	15	3.9	24.9	1	25.9	1	0
19	1618.08	15	15	.	1	2	0.9	15	3.9	24.9	1	25.9	1	0
19	1630.32	15	15	.	1	2	0.8	16.875	3.9	24.9	1	25.9	1	0
19	1640.8641	.	.	10.7	0	2	0.8	16.875	3.9	24.9	1	25.9	1	0
19	1642.32	15	15	.	1	2	0.8	16.875	3.9	24.9	1	25.9	1	0
19	1643.514	.	.	14	0	2	0.8	16.875	3.9	24.9	1	25.9	1	0
19	1654.56	15	15	.	1	2.07	0.8	16.875	3.9	24.9	1	25.9	1	0
19	1666.56	15	15	.	1	2.07	0.8	16.875	3.9	24.9	1	25.9	1	0
19	1678.8	15	15	.	1	2.09	0.8	16.875	3.9	24.9	1	25.9	1	0
19	1690.8	15	15	.	1	2.09	0.8	16.875	3.9	24.9	1	25.9	1	0
19	1703.04	15	15	.	1	2.01	0.8	16.875	3.9	24.9	1	25.9	1	0
19	1715.04	15	15	.	1	2.01	0.8	16.875	3.9	24.9	1	25.9	1	0
19	1727.28	15	15	.	1	2.05	0.8	16.875	3.9	24.9	1	25.9	1	0
19	1739.28	15	15	.	1	2.05	0.8	16.875	3.9	24.9	1	25.9	1	0
19	1751.52	15	15	.	1	2.09	0.8	16.875	3.9	24.9	1	25.9	1	0
19	1763.52	15	15	.	1	2.09	0.8	16.875	3.9	24.9	1	25.9	1	0
19	1775.76	15	15	.	1	2.12	0.8	18	3.9	24.9	1	25.9	1	0
19	1787.76	15	15	.	1	2.12	0.8	18	3.9	24.9	1	25.9	1	0
19	1799	25	25	.	1	2.19	0.8	18	3.9	24.9	1	25.9	1	0
19	1812	25	25	.	1	2.19	0.6	24	3.8	24.9	1	25.9	1	0
19	1812.0044	.	.	4	0	2.19	0.6	24	3.8	24.9	1	25.9	1	0
19	1824.24	25	25	.	1	2.23	0.6	24	3.8	24.9	1	25.9	1	0
19	1836.24	25	25	.	1	2.23	0.6	24	3.8	24.9	1	25.9	1	0
19	1848.48	25	25	.	1	2.31	0.6	25.5	3.8	24.9	1	25.9	1	0
19	1860.48	25	25	.	1	2.31	0.6	25.5	3.8	24.9	1	25.9	1	0
19	1872.72	25	25	.	1	2.27	0.6	25.5	3.8	24.9	1	25.9	1	0
19	1884.72	25	25	.	1	2.27	0.6	25.5	3.8	24.9	1	25.9	1	0
19	1896.96	25	25	.	1	2.31	0.6	25.5	3.8	24.9	1	25.9	1	0
19	1908.96	25	25	.	1	2.31	0.6	25.5	3.8	24.9	1	25.9	1	0
19	1920.3752	.	.	9.5	0	2.23	1.3	11.76923077	2.9	24.9	1	25.9	1	0
19	1921.2	25	25	.	1	2.23	1.3	11.76923077	2.9	24.9	1	25.9	1	0
19	1922.6322	.	.	33.8	0	2.23	1.3	11.76923077	2.9	24.9	1	25.9	1	0
19	1933.2	25	25	.	1	2.23	1.3	11.76923077	2.9	24.9	1	25.9	1	0
20	0	53	53	.	1	3.54	0.9	26.5	2	39.1	1.57	40.67	2	0
20	14	53	53	.	1	3.54	0.9	26.5	2	39.1	1.57	40.67	2	0
20	16	53	53	.	1	3.54	0.9	26.5	2	39.1	1.57	40.67	2	0
20	23.5029	53	53	.	1	3.54	0.9	26.5	2	39.1	1.57	40.67	2	0
20	24.24	53	53	.	1	3.54	0.9	26.5	2	39.1	1.57	40.67	2	0
20	32.24	53	53	.	1	3.54	0.9	26.5	2	39.1	1.57	40.67	2	0
20	40.24	53	53	.	1	3.54	0.9	26.5	2	39.1	1.57	40.67	2	0
20	47.0153	53	53	.	1	3.78	0.9	26.5	2	39.1	1.57	40.67	2	0
20	48.48	53	53	.	1	3.78	0.9	26.5	2	39.1	1.57	40.67	2	0
20	56.48	53	53	.	1	3.78	0.9	26.5	2	39.1	1.57	40.67	2	0
20	71.8542	53	53	.	1	3.78	1.7	14.02941176	3.1	39.1	1.57	40.67	2	0
20	73.72	.	.	42	0	3.78	1.7	14.02941176	3.1	39.1	1.57	40.67	2	0
20	96.3117	53	53	.	1	3.78	1.6	14.90625	2.4	39.1	1.57	40.67	2	0
20	97.96	.	.	23.3	0	4.25	1.6	14.90625	2.4	39.1	1.57	40.67	2	0
20	137.2	75	75	.	1	4.28	1.6	14.90625	2.4	39.1	1.57	40.67	2	0
20	168.7214	.	.	5.6	0	4.42	1.6	14.90625	2.9	39.1	1.57	40.67	2	0
20	178.68	120	120	.	1	4.42	1.6	14.90625	2.9	39.1	1.57	40.67	2	0
20	226.16	120	120	.	1	3.93	0.4	59.625	3.9	39.1	1.57	40.67	2	0
20	273.8643	.	.	8.3	0	3.99	0.4	59.625	3.1	39.1	1.57	40.67	2	0
20	274.64	120	120	.	1	3.99	0.4	59.625	3.1	39.1	1.57	40.67	2	0
20	274.8713	.	.	31.6	0	3.99	0.4	59.625	3.1	39.1	1.57	40.67	2	0
20	323.12	120	120	.	1	3.99	0.4	59.625	3.1	39.1	1.57	40.67	2	0
21	0	26	26	.	1	2.59	0.4	46.125	2.8	33.1	8	41.1	2	1
21	8	26	26	.	1	2.59	0.4	46.125	2.8	33.1	8	41.1	2	1
21	16	26	26	.	1	2.59	0.4	46.125	2.8	33.1	8	41.1	2	1
21	24.24	26	26	.	1	2.63	0.4	46.125	2.8	33.1	8	41.1	2	1
21	32.24	26	26	.	1	2.63	0.4	46.125	2.8	33.1	8	41.1	2	1
21	40.24	26	26	.	1	2.63	0.4	46.125	2.8	33.1	8	41.1	2	1
21	48.48	26	26	.	1	2.62	0.4	46.125	2.8	33.1	8	41.1	2	1
21	56.48	26	26	.	1	2.62	0.4	46.125	2.8	33.1	8	41.1	2	1
21	64.48	26	26	.	1	2.62	0.4	46.125	2.8	33.1	8	41.1	2	1
21	72.72	26	26	.	1	2.61	0.4	46.125	2.8	33.1	8	41.1	2	1
21	78.0053	.	.	1.3	0	2.61	0.4	46.125	2.8	33.1	8	41.1	2	1
21	80.72	26	26	.	1	2.61	0.4	46.125	2.8	33.1	8	41.1	2	1
21	81.72	.	.	15	0	2.61	0.4	46.125	2.8	33.1	8	41.1	2	1
21	88.72	26	26	.	1	2.61	0.4	46.125	2.8	33.1	8	41.1	2	1
21	96.96	26	26	.	1	2.71	0.4	46.125	2.8	33.1	8	41.1	2	1
21	104.96	26	26	.	1	2.71	0.4	46.125	2.8	33.1	8	41.1	2	1
21	112.96	26	26	.	1	2.71	0.4	46.125	2.8	33.1	8	41.1	2	1
21	121.2	26	26	.	1	2.7	0.4	46.125	2.8	33.1	8	41.1	2	1
21	129.2	26	26	.	1	2.7	0.4	46.125	2.8	33.1	8	41.1	2	1
21	137.2	26	26	.	1	2.7	0.4	46.125	2.8	33.1	8	41.1	2	1
21	144.7154	.	.	3.7	0	2.79	0.4	46.125	3.2	33.1	8	41.1	2	1
21	145.44	26	26	.	1	2.79	0.4	46.125	3.2	33.1	8	41.1	2	1
21	147.7825	.	.	15.8	0	2.79	0.4	46.125	3.2	33.1	8	41.1	2	1
22	0	34	34	.	1	2.79	0.4	46.125	3.4	33.1	1	34.1	2	0
22	1.5938	.	.	8.5	0	3.49	0.4	56.25	3.4	41.7	1	34.1	1	0
22	12	34	34	.	1	2.79	0.4	46.125	3.4	33.1	1	34.1	2	0
22	23	.	.	3.8	0	3.49	0.4	56.25	3.4	41.7	1	34.1	1	0
23	0	8	8	.	1	0.76	0.7	19.92857143	2.3	26.1	2.71	28.81	1	1
23	13.2	8	8	.	1	0.76	0.7	19.92857143	2.3	26.1	2.71	28.81	1	1
23	24.24	8	8	.	1	0.76	0.7	19.92857143	2.9	26.1	2.71	28.81	1	1
23	34.7127	.	.	8.5	0	0.76	0.7	19.92857143	2.9	26.1	2.71	28.81	1	1
23	36.24	8	8	.	1	0.76	0.7	19.92857143	2.9	26.1	2.71	28.81	1	1
23	37.24	.	.	20.8	0	0.76	0.7	19.92857143	2.9	26.1	2.71	28.81	1	1
23	48.48	8	8	.	1	0.85	0.7	19.92857143	2.9	26.1	2.71	28.81	1	1
23	61.68	8	8	.	1	0.85	0.7	19.92857143	2.9	26.1	2.71	28.81	1	1
23	72.72	8	8	.	1	0.82	0.7	19.92857143	2.9	26.1	2.71	28.81	1	1
23	85.92	8	8	.	1	0.82	0.7	19.92857143	2.9	26.1	2.71	28.81	1	1
23	96.96	8	8	.	1	0.87	0.7	19.92857143	2.9	26.1	2.71	28.81	1	1
23	108.96	8	8	.	1	0.87	0.7	19.92857143	2.9	26.1	2.71	28.81	1	1
23	120.5045	.	.	13.1	0	0.88	0.9	15.5	2.6	26.1	2.71	28.81	1	1
23	121.2	8	8	.	1	0.88	0.9	15.5	2.6	26.1	2.71	28.81	1	1
23	122.7447	.	.	28	0	0.88	0.9	15.5	2.6	26.1	2.71	28.81	1	1
23	134.2	8	8	.	1	0.88	0.9	15.5	2.6	26.1	2.71	28.81	1	1
23	145.44	8	8	.	1	0.84	0.9	15.5	2.6	26.1	2.71	28.81	1	1
23	157.44	8	8	.	1	0.84	0.9	15.5	2.6	26.1	2.71	28.81	1	1
23	169.68	8	8	.	1	0.86	0.9	15.5	2.6	26.1	2.71	28.81	1	1
23	181.68	8	8	.	1	0.86	0.9	15.5	2.6	26.1	2.71	28.81	1	1
23	193.92	8	8	.	1	0.84	0.9	15.5	2.6	26.1	2.71	28.81	1	1
23	205.92	8	8	.	1	0.84	0.9	15.5	2.6	26.1	2.71	28.81	1	1
23	218.16	8	8	.	1	0.91	0.9	15.5	2.6	26.1	2.71	28.81	1	1
23	230.16	8	8	.	1	0.91	0.9	15.5	2.6	26.1	2.71	28.81	1	1
23	242.4	8	8	.	1	0.93	0.9	15.5	2.6	26.1	2.71	28.81	1	1
23	254.4	8	8	.	1	0.93	0.9	15.5	2.6	26.1	2.71	28.81	1	1
23	266.64	8	8	.	1	1.08	0.9	15.5	2.6	26.1	2.71	28.81	1	1
23	278.64	8	8	.	1	1.08	0.9	15.5	2.6	26.1	2.71	28.81	1	1
23	290.053	.	.	6	0	1.16	0.9	15.5	2.1	26.1	2.71	28.81	1	1
23	290.88	8	8	.	1	1.16	0.9	16	2.1	26.1	2.71	28.81	1	1
23	292.4247	.	.	8.9	0	1.16	0.9	16.5	2.1	26.1	2.71	28.81	1	1
24	0	9	9	.	1	0.87	1	16.65	2.8	25.6	1	26.6	1	0
24	56.6009	.	.	6.6	0	0.83	1	16.65	2.8	25.6	1	26.6	1	0
24	57.38	9	9	.	1	0.83	1	16.65	2.8	25.6	1	26.6	1	0
24	59.4714	.	.	7.6	0	0.83	1	16.65	2.8	25.6	1	26.6	1	0
24	75.62	9	9	.	1	0.89	1	16.65	2.8	25.6	1	26.6	1	0
24	93.86	9	9	.	1	0.88	1	16.65	2.8	25.6	1	26.6	1	0
24	111.1442	.	.	7.4	0	0.92	1	16.65	2.8	25.6	1	26.6	1	0
24	112.1	9	9	.	1	0.92	1	16.65	2.8	25.6	1	26.6	1	0
24	113.6904	.	.	18.1	0	0.92	1	16.65	2.8	25.6	1	26.6	1	0
24	130.1	9	9	.	1	0.92	1	16.65	2.8	25.6	1	26.6	1	0
25	0	70	70	.	1	4.55	0.5	40.5	2.1	40	7	47	1	0
25	11.7	70	70	.	1	4.55	0.5	40.5	2.1	40	7	47	1	0
25	19.94	70	70	.	1	4.55	0.5	40.5	2.1	40	7	47	1	0
25	27.94	70	70	.	1	4.55	0.5	40.5	2.1	40	7	47	1	0
25	35.94	70	70	.	1	4.55	0.5	40.5	2.1	40	7	47	1	0
25	44.18	70	70	.	1	4.55	0.5	40.5	2.1	40	7	47	1	0
25	52.18	70	70	.	1	4.55	0.5	40.5	2.1	40	7	47	1	0
25	60.18	70	70	.	1	4.55	0.5	40.5	2.1	40	7	47	1	0
25	68.42	70	70	.	1	4.55	0.5	40.5	2.1	40	7	47	1	0
25	76.42	70	70	.	1	4.55	0.5	40.5	2.1	40	7	47	1	0
25	84.42	70	70	.	1	4.55	0.5	40.5	2.1	40	7	47	1	0
25	92.66	70	70	.	1	4.55	0.5	40.5	2.1	40	7	47	1	0
25	100.66	70	70	.	1	4.55	0.5	40.5	2.1	40	7	47	1	0
25	108.66	70	70	.	1	4.55	0.5	40.5	2.1	40	7	47	1	0
25	116.9	70	70	.	1	4.55	0.5	40.5	2.1	40	7	47	1	0
25	124.9	70	70	.	1	4.55	0.5	40.5	2.1	40	7	47	1	0
25	132.9	70	70	.	1	4.55	0.5	40.5	2.1	40	7	47	1	0
25	141.14	70	70	.	1	4.55	0.5	40.5	2.1	40	7	47	1	0
25	149.14	70	70	.	1	4.55	0.5	40.5	2.1	40	7	47	1	0
25	157.14	70	70	.	1	4.55	0.5	40.5	2.1	40	7	47	1	0
25	164.6247	.	.	19.8	0	4.55	0.5	40.5	2.1	40	7	47	1	0
25	165.38	70	70	.	1	4.55	0.5	40.5	2.1	40	7	47	1	0
25	172.39	.	.	3.5	0	4.56	0.5	40.5	2.1	40	7	47	1	0
25	173.38	70	70	.	1	4.56	0.5	40.5	2.1	40	7	47	1	0
26	0	60	60	.	1	4.4	0.3	64.5	3.4	39.9	3	42.9	1	1
26	9.8	60	60	.	1	4.4	0.3	64.5	3.4	39.9	3	42.9	1	1
26	18.04	60	60	.	1	4.25	0.3	64.5	3.4	39.9	3	42.9	1	1
26	25.4928	.	.	8.2	0	4.25	0.3	64.5	3.4	39.9	3	42.9	1	1
26	26.04	60	60	.	1	4.25	0.3	64.5	3.4	39.9	3	42.9	1	1
26	27.4716	.	.	44.6	0	4.25	0.3	64.5	3.4	39.9	3	42.9	1	1
26	34.04	60	60	.	1	4.25	0.3	64.5	3.4	39.9	3	42.9	1	1
26	66.52	60	60	.	1	4.11	0.4	48.375	3.4	39.9	3	42.9	1	1
26	73.5302	.	.	3.5	0	4.11	0.4	48.375	3.4	39.9	3	42.9	1	1
26	74.52	60	60	.	1	4.11	0.4	48.375	3.4	39.9	3	42.9	1	1
26	75.7947	.	.	19.8	0	4.11	0.4	48.375	3.4	39.9	3	42.9	1	1
26	82.52	60	60	.	1	4.11	0.4	48.375	3.4	39.9	3	42.9	1	1
26	90.76	60	60	.	1	4.25	0.4	48.375	3.4	39.9	3	42.9	1	1
26	98.76	60	60	.	1	4.25	0.4	48.375	3.4	39.9	3	42.9	1	1
26	106.76	60	60	.	1	4.25	0.4	48.375	3.4	39.9	3	42.9	1	1
26	115	60	60	.	1	4.25	0.4	48.375	3.4	39.9	3	42.9	1	1
26	123	60	60	.	1	4.25	0.4	48.375	3.4	39.9	3	42.9	1	1
26	131	60	60	.	1	4.25	0.4	48.375	3.4	39.9	3	42.9	1	1
26	139.24	60	60	.	1	4.25	0.4	48.375	3.4	39.9	3	42.9	1	1
26	147.24	60	60	.	1	4.25	0.4	48.375	3.4	39.9	3	42.9	1	1
26	155.24	60	60	.	1	4.25	0.4	48.375	3.4	39.9	3	42.9	1	1
26	162.7958	.	.	7.5	0	4.11	0.4	48.375	3.4	39.9	3	42.9	1	1
26	163.48	60	60	.	1	4.25	0.4	48.375	3.4	39.9	3	42.9	1	1
26	165.6508	.	.	27.5	0	4.11	0.4	48.375	3.4	39.9	3	42.9	1	1
26	171.48	60	60	.	1	4.25	0.4	48.375	3.4	39.9	3	42.9	1	1
26	179.48	60	60	.	1	4.25	0.4	48.375	3.4	39.9	3	42.9	1	1
27	0	12	12	.	1	1.23	0.8	19.125	2.9	30.3	1.57	31.87	2	0
27	12	12	12	.	1	1.23	0.8	19.125	2.9	30.3	1.57	31.87	2	0
27	24.24	12	12	.	1	1.27	0.8	19.125	2.9	30.3	1.57	31.87	2	0
27	36.24	12	12	.	1	1.27	0.8	19.125	2.9	30.3	1.57	31.87	2	0
27	48.48	12	12	.	1	1.24	0.8	19.125	2.9	30.3	1.57	31.87	2	0
27	60.48	12	12	.	1	1.24	0.8	19.125	2.9	30.3	1.57	31.87	2	0
27	72.72	12	12	.	1	1.23	0.7	21.85714286	2.8	30.3	1.57	31.87	2	0
27	83.8941	.	.	6.6	0	1.23	0.7	21.85714286	2.8	30.3	1.57	31.87	2	0
27	84.72	12	12	.	1	1.23	0.7	21.85714286	2.8	30.3	1.57	31.87	2	0
27	85.7246	.	.	13.5	0	1.23	0.7	21.85714286	2.8	30.3	1.57	31.87	2	0
27	96.96	12	12	.	1	1.27	0.7	21.85714286	2.8	30.3	1.57	31.87	2	0
27	108.96	12	12	.	1	1.27	0.7	21.85714286	2.8	30.3	1.57	31.87	2	0
27	121.2	12	12	.	1	1.27	0.7	21.85714286	2.8	30.3	1.57	31.87	2	0
27	133.2	12	12	.	1	1.27	0.7	21.85714286	2.8	30.3	1.57	31.87	2	0
27	145.44	12	12	.	1	1.25	0.7	21.85714286	2.8	30.3	1.57	31.87	2	0
27	157.44	12	12	.	1	1.25	0.7	21.85714286	2.8	30.3	1.57	31.87	2	0
27	169.68	12	12	.	1	1.28	0.7	21.85714286	2.8	30.3	1.57	31.87	2	0
27	181.68	12	12	.	1	1.28	0.7	21.85714286	2.8	30.3	1.57	31.87	2	0
27	193.2348	.	.	4.5	0	1.32	0.7	21.85714286	2.8	30.3	1.57	31.87	2	0
27	193.92	12	12	.	1	1.32	0.7	21.85714286	2.8	30.3	1.57	31.87	2	0
27	195.4611	.	.	23.2	0	1.32	0.7	21.85714286	2.8	30.3	1.57	31.87	2	0
29	0	9	9	.	1	0.93	0.6	24.75	2.5	25.9	1.14	27.04	2	0
29	18.24	9	9	.	1	1	0.6	24.75	2.5	25.9	1.14	27.04	2	0
29	36.48	9	9	.	1	1.1	0.6	24.75	2.5	25.9	1.14	27.04	2	0
29	49.6657	.	.	4.8	0	1.1	0.6	24.75	2.5	25.9	1.14	27.04	2	0
29	49.67	.	.	4.4	0	1.1	0.6	24.75	2.5	25.9	1.14	27.04	2	0
30	0	6	6	.	1	0.58	1.1	13.82727273	3	27.3	1.57	28.87	2	1
30	17.94	6	6	.	1	0.63	1.1	13.82727273	3	27.3	1.57	28.87	2	1
30	54.18	6	6	.	1	0.67	2.2	6.913636364	3.6	27.3	1.57	28.87	2	1
30	72.6744	.	.	18	0	0.63	2.2	6.913636364	3.6	27.3	1.57	28.87	2	1
30	78.42	6	6	.	1	0.63	2.2	6.913636364	3.6	27.3	1.57	28.87	2	1
30	90.66	7	7	.	1	0.67	1.2	12.675	3.3	27.3	1.57	28.87	2	1
30	101.9123	.	.	5.9	0	0.67	1.2	12.675	3.3	27.3	1.57	28.87	2	1
30	102.66	7	7	.	1	0.67	1.2	12.675	3.3	27.3	1.57	28.87	2	1
30	104.7528	.	.	27.1	0	0.67	1.2	12.675	3.3	27.3	1.57	28.87	2	1
31	0	8	8	.	1	0.81	1.8	9.1	3.7	27.2	1.43	28.63	1	1
31	18.24	8	8	.	1	0.87	1.8	9.1	3.7	27.2	1.43	28.63	1	1
31	36.48	8	8	.	1	0.81	1.8	9.1	3.7	27.2	1.43	28.63	1	1
31	72.72	8	8	.	1	0.82	1.8	9.1	3.7	27.2	1.43	28.63	1	1
31	90.96	8	8	.	1	0.85	1.8	9.1	3.7	27.2	1.43	28.63	1	1
31	109.2	8	8	.	1	0.87	1.8	9.1	3.7	27.2	1.43	28.63	1	1
31	127.2	8	8	.	1	0.87	1.8	9.1	3.7	27.2	1.43	28.63	1	1
31	139.44	8	8	.	1	0.87	1.8	9.1	3.7	27.2	1.43	28.63	1	1
31	151.44	8	8	.	1	0.87	1.8	9.1	3.7	27.2	1.43	28.63	1	1
31	163.68	8	8	.	1	0.87	1.8	9.1	3.7	27.2	1.43	28.63	1	1
31	175.68	8	8	.	1	0.87	1.8	9.1	3.7	27.2	1.43	28.63	1	1
31	187.92	8	8	.	1	0.87	3.1	5.283870968	2.2	27.2	1.43	28.63	1	1
31	199.92	8	8	.	1	0.87	3.1	5.283870968	2.2	27.2	1.43	28.63	1	1
31	211.3722	.	.	39.9	0	0.9	3.1	5.283870968	2.2	27.2	1.43	28.63	1	1
31	212.16	8	8	.	1	0.87	3.1	5.283870968	2.2	27.2	1.43	28.63	1	1
31	214.2044	.	.	41	0	0.9	3.1	5.283870968	2.2	27.2	1.43	28.63	1	1
31	224.16	8	8	.	1	0.87	3.1	5.283870968	2.2	27.2	1.43	28.63	1	1
31	236.4	8	8	.	1	0.87	3.2	5.11875	2.7	27.2	1.43	28.63	1	1
31	247.5147	.	.	10.6	0	0.92	3.2	5.11875	2.7	27.2	1.43	28.63	1	1
31	248.4	8	8	.	1	0.87	3.2	5.11875	2.7	27.2	1.43	28.63	1	1
38	0	30	30	.	1	3	0.9	24.5	3.5	40.4	0.43	40.83	1	1
38	12	30	30	.	1	3	0.9	24.5	3.5	40.4	0.43	40.83	1	1
38	24.24	30	30	.	1	2.92	0.9	24.5	3.5	40.4	0.43	40.83	1	1
38	36.24	30	30	.	1	2.92	0.9	24.5	3.5	40.4	0.43	40.83	1	1
38	46.7241	.	.	8	0	2.92	0.9	24.5	3.5	40.4	0.43	40.83	1	1
38	48.48	30	30	.	1	2.97	0.7	31.5	3.5	40.4	0.43	40.83	1	1
38	49.48	.	.	27.1	0	2.97	0.7	31.5	3.5	40.4	0.43	40.83	1	1
39	0	10	10	.	1	1	0.8	18.28125	2.5	29.1	3.71	32.81	2	1
39	12	10	10	.	1	1	0.8	18.28125	2.5	29.1	3.71	32.81	2	1
39	24.24	10	10	.	1	1.02	0.8	18.28125	2.5	29.1	3.71	32.81	2	1
39	36.24	10	10	.	1	1.02	0.8	18.28125	2.5	29.1	3.71	32.81	2	1
39	47.8107	.	.	9.5	0	1.08	0.7	20.89285714	2.5	29.1	3.71	32.81	2	1
39	48.48	10	10	.	1	1.08	0.7	20.89285714	2.5	29.1	3.71	32.81	2	1
39	50.4901	.	.	85.3	0	1.08	0.7	20.89285714	2.5	29.1	3.71	32.81	2	1
39	60.48	10	10	.	1	1.08	0.7	20.89285714	2.5	29.1	3.71	32.81	2	1
39	72.72	10	10	.	1	1.06	0.7	20.89285714	2.5	29.1	3.71	32.81	2	1
39	74.7453	.	.	30	0	1.06	0.7	20.89285714	2.5	29.1	3.71	32.81	2	1
39	84.72	10	10	.	1	1.06	0.7	20.89285714	2.5	29.1	3.71	32.81	2	1
39	96.96	10	10	.	1	1.16	0.7	20.89285714	2.5	29.1	3.71	32.81	2	1
39	108.96	10	10	.	1	1.16	0.7	20.89285714	2.5	29.1	3.71	32.81	2	1
39	121.2	10	10	.	1	1.15	0.7	20.89285714	2.5	29.1	3.71	32.81	2	1
39	133.2	10	10	.	1	1.15	0.7	20.89285714	2.5	29.1	3.71	32.81	2	1
39	199.92	20	20	.	1	1.23	0.7	20.89285714	2.5	29.1	3.71	32.81	2	1
39	209.02	20	20	.	1	1.23	0.7	20.89285714	2.5	29.1	3.71	32.81	2	1
39	211.02	20	20	.	1	1.23	0.7	20.89285714	2.5	29.1	3.71	32.81	2	1
39	224.16	20	20	.	1	1.23	0.7	20.89285714	2.5	29.1	3.71	32.81	2	1
39	236.16	20	20	.	1	1.23	0.7	20.89285714	2.5	29.1	3.71	32.81	2	1
39	248.4	20	20	.	1	1.27	0.7	20.89285714	2.5	29.1	3.71	32.81	2	1
39	260.4	20	20	.	1	1.27	0.7	20.89285714	2.5	29.1	3.71	32.81	2	1
39	272.76	20	20	.	1	1.31	0.7	20.89285714	2.5	29.1	3.71	32.81	2	1
39	284.64	20	20	.	1	1.31	0.7	20.89285714	2.5	29.1	3.71	32.81	2	1
39	296.022	.	.	8.1	0	1.42	0.5	29.25	2.4	29.1	3.71	32.81	2	1
39	297	20	20	.	1	1.42	0.5	29.25	2.4	29.1	3.71	32.81	2	1
39	299.1034	.	.	29.8	0	1.42	0.5	29.25	2.4	29.1	3.71	32.81	2	1
39	308.88	20	20	.	1	1.42	0.5	29.25	2.4	29.1	3.71	32.81	2	1
39	321.12	20	20	.	1	1.33	0.5	29.25	2.4	29.1	3.71	32.81	2	1
39	333.12	20	20	.	1	1.33	0.5	29.25	2.4	29.1	3.71	32.81	2	1
39	345.36	20	20	.	1	1.36	0.5	29.25	2.4	29.1	3.71	32.81	2	1
39	357.36	20	20	.	1	1.36	0.5	29.25	2.4	29.1	3.71	32.81	2	1
39	369.6	20	20	.	1	1.35	0.5	29.25	2.4	29.1	3.71	32.81	2	1
39	381.6	20	20	.	1	1.35	0.5	29.25	2.4	29.1	3.71	32.81	2	1
39	393.84	20	20	.	1	1.36	0.5	29.25	2.4	29.1	3.71	32.81	2	1
39	405.84	20	20	.	1	1.36	0.5	29.25	2.4	29.1	3.71	32.81	2	1
39	418.08	20	20	.	1	1.4	0.5	29.25	2.4	29.1	3.71	32.81	2	1
39	430.08	20	20	.	1	1.4	0.5	29.25	2.4	29.1	3.71	32.81	2	1
39	442.32	20	20	.	1	1.42	0.5	29.25	2.4	29.1	3.71	32.81	2	1
39	454.32	20	20	.	1	1.42	0.5	29.25	2.4	29.1	3.71	32.81	2	1
39	465.6732	.	.	11.2	0	1.41	0.6	24.375	2.9	29.1	3.71	32.81	2	1
39	466.56	20	20	.	1	1.41	0.6	24.375	2.9	29.1	3.71	32.81	2	1
39	467.56	.	.	21.5	0	1.41	0.6	24.375	2.9	29.1	3.71	32.81	2	1
40	0	15	15	.	1	1.57	0.9	21	3.5	34.4	1.29	35.69	2	1
40	12	15	15	.	1	1.57	0.9	21	3.5	34.4	1.29	35.69	2	1
40	24.24	15	15	.	1	1.7	0.9	21	3.5	34.4	1.29	35.69	2	1
40	36.24	15	15	.	1	1.7	0.9	21	3.5	34.4	1.29	35.69	2	1
40	48.48	15	15	.	1	1.77	0.9	21	3.5	34.4	1.29	35.69	2	1
40	60.48	15	15	.	1	1.77	0.9	21	3.5	34.4	1.29	35.69	2	1
40	72.72	15	15	.	1	1.76	0.9	21	3.5	34.4	1.29	35.69	2	1
40	84.72	15	15	.	1	1.76	0.9	21	3.5	34.4	1.29	35.69	2	1
40	96.96	15	15	.	1	1.86	0.9	21	3.5	34.4	1.29	35.69	2	1
40	108.96	15	15	.	1	1.86	0.9	21	3.5	34.4	1.29	35.69	2	1
40	121.2	15	15	.	1	1.78	0.9	21	3.5	34.4	1.29	35.69	2	1
40	133.2	15	15	.	1	1.78	0.9	21	3.5	34.4	1.29	35.69	2	1
40	144.7049	.	.	3.1	0	1.76	0.5	37.8	3.2	34.4	1.29	35.69	2	1
40	145.44	15	15	.	1	1.76	0.5	37.8	3.2	34.4	1.29	35.69	2	1
40	146.992	.	.	18.5	0	1.76	0.5	37.8	3.2	34.4	1.29	35.69	2	1
40	157.44	15	15	.	1	1.76	0.5	37.8	3.2	34.4	1.29	35.69	2	1
40	169.68	15	15	.	1	1.84	0.5	37.8	3.2	34.4	1.29	35.69	2	1
40	181.68	15	15	.	1	1.84	0.5	37.8	3.2	34.4	1.29	35.69	2	1
40	369.6	22	22	.	1	2.2	0.4	47.25	3	34.4	1.29	35.69	2	1
40	377.6	22	22	.	1	2.2	0.4	47.25	3	34.4	1.29	35.69	2	1
40	385.6	22	22	.	1	2.2	0.4	47.25	3	34.4	1.29	35.69	2	1
40	393.84	22	22	.	1	2.23	0.4	47.25	3	34.4	1.29	35.69	2	1
40	401.84	22	22	.	1	2.23	0.4	47.25	3	34.4	1.29	35.69	2	1
40	408.9937	.	.	12.2	0	2.23	0.4	47.25	3.5	34.4	1.29	35.69	2	1
40	409.84	22	22	.	1	2.23	0.4	47.25	3.5	34.4	1.29	35.69	2	1
40	411.5503	.	.	25.1	0	2.29	0.4	47.25	3.5	34.4	1.29	35.69	2	1
41	0	30	30	.	1	3.1	0.4	50.625	3.3	41.4	2.57	43.97	1	1
41	2	30	30	.	1	3.1	0.4	50.625	3.3	41.4	2.57	43.97	1	1
41	10	30	30	.	1	3.1	0.4	50.625	3.3	41.4	2.57	43.97	1	1
41	18.24	30	30	.	1	3.1	0.4	50.625	3.3	41.4	2.57	43.97	1	1
41	25.3828	.	.	4.6	0	3.1	0.4	50.625	3.3	41.4	2.57	43.97	1	1
41	26.24	30	30	.	1	3.1	0.4	50.625	3.3	41.4	2.57	43.97	1	1
41	27.3153	.	.	17.6	0	3.1	0.4	50.625	3.3	41.4	2.57	43.97	1	1
42	0	60	60	.	1	3.81	0.4	54	3.5	40	2.86	42.86	1	0
42	4	60	60	.	1	3.81	0.4	54	3.5	40	2.86	42.86	1	0
42	12.24	60	60	.	1	3.78	0.4	54	3.5	40	2.86	42.86	1	0
42	20.24	60	60	.	1	3.78	0.4	54	3.5	40	2.86	42.86	1	0
42	27.3652	.	.	5.2	0	3.78	0.4	54	3.5	40	2.86	42.86	1	0
42	28.24	60	60	.	1	3.78	0.4	54	3.5	40	2.86	42.86	1	0
42	29.5115	.	.	5.2	0	3.8	0.4	54	3.5	40	2.86	42.86	1	0
42	36.48	60	60	.	1	3.8	0.4	54	3.5	40	2.86	42.86	1	0
42	44.48	60	60	.	1	3.8	0.4	54	3.5	40	2.86	42.86	1	0
42	52.48	60	60	.	1	3.8	0.4	54	3.5	40	2.86	42.86	1	0
42	60.72	60	60	.	1	3.8	0.4	54	3.3	40	2.86	42.86	1	0
42	68.72	60	60	.	1	3.8	0.4	54	3.3	40	2.86	42.86	1	0
42	76.72	70	70	.	1	3.8	0.4	54	3.3	40	2.86	42.86	1	0
42	84.96	70	70	.	1	3.63	0.4	54	3.3	40	2.86	42.86	1	0
42	92.96	70	70	.	1	3.63	0.4	54	3.3	40	2.86	42.86	1	0
42	100.26	.	.	9.5	0	3.63	0.4	54	3.3	40	2.86	42.86	1	0
42	100.96	70	70	.	1	3.63	0.4	54	3.3	40	2.86	42.86	1	0
42	102.3911	.	.	31.6	0	3.55	0.4	54	3.3	40	2.86	42.86	1	0
42	109.2	70	70	.	1	3.55	0.4	54	3.3	40	2.86	42.86	1	0
42	117.2	70	70	.	1	3.55	0.4	54	3.3	40	2.86	42.86	1	0
42	125.2	70	70	.	1	3.55	0.4	54	3.3	40	2.86	42.86	1	0
42	133.44	70	70	.	1	3.55	0.4	54	3.3	40	2.86	42.86	1	0
42	141.44	70	70	.	1	3.55	0.4	54	3.3	40	2.86	42.86	1	0
42	149.44	70	70	.	1	3.55	0.4	54	3.3	40	2.86	42.86	1	0
42	157.68	70	70	.	1	3.66	0.4	54	3.6	40	2.86	42.86	1	0
42	165.68	70	70	.	1	3.66	0.4	54	3.6	40	2.86	42.86	1	0
42	173.68	70	70	.	1	3.66	0.4	54	3.6	40	2.86	42.86	1	0
42	181.92	70	70	.	1	3.66	0.4	54	3.6	40	2.86	42.86	1	0
42	189.92	70	70	.	1	3.66	0.4	54	3.6	40	2.86	42.86	1	0
42	197.92	70	70	.	1	3.66	0.4	54	3.6	40	2.86	42.86	1	0
42	206.16	70	70	.	1	3.8	0.4	54	3.6	40	2.86	42.86	1	0
42	214.16	70	70	.	1	3.8	0.4	54	3.6	40	2.86	42.86	1	0
42	222.16	70	70	.	1	3.8	0.4	54	3.6	40	2.86	42.86	1	0
42	230.4	70	70	.	1	3.8	0.4	54	3.6	40	2.86	42.86	1	0
42	238.4	70	70	.	1	3.8	0.4	54	3.6	40	2.86	42.86	1	0
42	246.4	70	70	.	1	3.8	0.4	54	3.6	40	2.86	42.86	1	0
42	254.64	70	70	.	1	3.8	0.4	54	3.6	40	2.86	42.86	1	0
42	262.64	70	70	.	1	3.8	0.4	54	3.6	40	2.86	42.86	1	0
42	270.64	70	70	.	1	3.8	0.4	54	3.6	40	2.86	42.86	1	0
42	278.88	70	70	.	1	4	0.4	54	3.6	40	2.86	42.86	1	0
42	286.88	70	70	.	1	4	0.4	54	3.6	40	2.86	42.86	1	0
42	294.88	70	70	.	1	4	0.4	54	3.6	40	2.86	42.86	1	0
42	303.12	70	70	.	1	4	0.4	54	3.6	40	2.86	42.86	1	0
42	1337.2	83	83	.	1	4	0.4	57.9375	3.6	40	2.86	42.86	1	0
42	1345.44	83	83	.	1	4.1	0.4	57.9375	3.6	40	2.86	42.86	1	0
42	1353.44	83	83	.	1	4.1	0.4	57.9375	3.6	40	2.86	42.86	1	0
42	1361.44	83	83	.	1	4.1	0.4	57.9375	3.6	40	2.86	42.86	1	0
42	1369.68	83	83	.	1	4.1	0.4	57.9375	3.6	40	2.86	42.86	1	0
42	1377.68	83	83	.	1	4.1	0.4	57.9375	3.6	40	2.86	42.86	1	0
42	1385.68	83	83	.	1	4.1	0.4	57.9375	3.6	40	2.86	42.86	1	0
42	1393.92	83	83	.	1	4.1	0.4	57.9375	3.6	40	2.86	42.86	1	0
42	1401.92	83	83	.	1	4.1	0.4	57.9375	3.6	40	2.86	42.86	1	0
42	1409.92	83	83	.	1	4.1	0.4	57.9375	3.6	40	2.86	42.86	1	0
42	1417.46	.	.	1.8	0	4.15	0.4	57.9375	3.5	40	2.86	42.86	1	0
42	1418.16	83	83	.	1	4.15	0.4	57.9375	3.5	40	2.86	42.86	1	0
42	1419.16	.	.	12	0	4.15	0.4	57.9375	3.5	40	2.86	42.86	1	0
42	1426.16	83	83	.	1	4.15	0.4	57.9375	3.5	40	2.86	42.86	1	0
42	1434.16	83	83	.	1	4.15	0.4	57.9375	3.5	40	2.86	42.86	1	0
42	1442.4	83	83	.	1	4.15	0.4	57.9375	3.5	40	2.86	42.86	1	0
42	1450.4	83	83	.	1	4.15	0.4	57.9375	3.5	40	2.86	42.86	1	0
42	1458.4	83	83	.	1	4.15	0.4	57.9375	3.5	40	2.86	42.86	1	0
42	1466.64	83	83	.	1	4.15	0.4	57.9375	3.5	40	2.86	42.86	1	0
42	1474.64	83	83	.	1	4.15	0.4	57.9375	3.5	40	2.86	42.86	1	0
42	1482.64	83	83	.	1	4.15	0.4	57.9375	3.5	40	2.86	42.86	1	0
42	1490.88	83	83	.	1	4.15	0.4	57.9375	3.5	40	2.86	42.86	1	0
42	1498.88	83	83	.	1	4.15	0.4	57.9375	3.5	40	2.86	42.86	1	0
42	1506.88	83	83	.	1	4.15	0.4	57.9375	3.5	40	2.86	42.86	1	0
42	1514.12	.	.	3.6	0	4.15	0.4	57.9375	3.8	40	2.86	42.86	1	0
42	1515.12	83	83	.	1	4.15	0.4	57.9375	3.8	40	2.86	42.86	1	0
42	1516.12	.	.	4.7	0	4.15	0.4	57.9375	3.8	40	2.86	42.86	1	0
42	1523.12	83	83	.	1	4.15	0.4	57.9375	3.8	40	2.86	42.86	1	0
42	1531.12	83	83	.	1	4.15	0.4	57.9375	3.8	40	2.86	42.86	1	0
42	1539.36	83	83	.	1	4.15	0.4	57.9375	3.8	40	2.86	42.86	1	0
42	1547.36	83	83	.	1	4.15	0.4	57.9375	3.8	40	2.86	42.86	1	0
42	1555.36	83	83	.	1	4.15	0.4	57.9375	3.8	40	2.86	42.86	1	0
42	1563.6	83	83	.	1	4.15	0.4	57.9375	3.8	40	2.86	42.86	1	0
42	1571.6	83	83	.	1	4.15	0.4	57.9375	3.8	40	2.86	42.86	1	0
42	1579.6	83	83	.	1	4.15	0.4	57.9375	3.8	40	2.86	42.86	1	0
42	1587.84	83	83	.	1	4.15	0.4	57.9375	3.8	40	2.86	42.86	1	0
42	1595.84	83	83	.	1	4.15	0.4	57.9375	3.8	40	2.86	42.86	1	0
42	1603.84	83	83	.	1	4.15	0.4	57.9375	3.8	40	2.86	42.86	1	0
42	1612.08	83	83	.	1	4.15	0.4	57.9375	3.8	40	2.86	42.86	1	0
42	1620.08	83	83	.	1	4.15	0.4	57.9375	3.8	40	2.86	42.86	1	0
42	1628.08	83	83	.	1	4.15	0.4	57.9375	3.8	40	2.86	42.86	1	0
42	1636.32	83	83	.	1	4.15	0.4	57.9375	3.8	40	2.86	42.86	1	0
42	1644.32	83	83	.	1	4.15	0.4	57.9375	3.8	40	2.86	42.86	1	0
42	1652.32	83	83	.	1	4.15	0.4	57.9375	3.8	40	2.86	42.86	1	0
42	1662.56	83	83	.	1	4.15	0.4	57.9375	3.8	40	2.86	42.86	1	0
42	1668.56	83	83	.	1	4.15	0.4	57.9375	3.8	40	2.86	42.86	1	0
42	1676.56	83	83	.	1	4.15	0.4	57.9375	3.8	40	2.86	42.86	1	0
42	1684.0407	.	.	3.6	0	4.15	0.4	57.9375	3.6	40	2.86	42.86	1	0
42	1686.8	83	83	.	1	4.15	0.4	57.9375	3.6	40	2.86	42.86	1	0
42	1687.8	.	.	12.7	0	4.15	0.4	57.9375	3.6	40	2.86	42.86	1	0
42	1692.8	83	83	.	1	4.15	0.4	57.9375	3.6	40	2.86	42.86	1	0
42	1700.8	83	83	.	1	4.15	0.4	57.9375	3.6	40	2.86	42.86	1	0
42	1711.04	83	83	.	1	4.15	0.4	57.9375	3.6	40	2.86	42.86	1	0
42	1717.04	83	83	.	1	4.15	0.4	57.9375	3.6	40	2.86	42.86	1	0
42	1721.04	90	90	.	1	4.15	0.4	57.9375	3.6	40	2.86	42.86	1	0
42	1733.28	90	90	.	1	4.15	0.4	57.9375	3.6	40	2.86	42.86	1	0
42	1745.28	90	90	.	1	4.15	0.4	57.9375	3.6	40	2.86	42.86	1	0
42	1757.52	90	90	.	1	4.15	0.4	57.9375	3.6	40	2.86	42.86	1	0
42	1769.52	90	90	.	1	4.15	0.4	57.9375	3.6	40	2.86	42.86	1	0
42	1781.76	90	90	.	1	4.15	0.4	57.9375	3.6	40	2.86	42.86	1	0
42	1793.76	90	90	.	1	4.15	0.4	57.9375	3.6	40	2.86	42.86	1	0
42	1806	90	90	.	1	4.15	0.4	57.9375	3.6	40	2.86	42.86	1	0
42	1818	90	90	.	1	4.15	0.4	57.9375	3.6	40	2.86	42.86	1	0
42	1830.24	90	90	.	1	4.15	0.4	57.9375	3.6	40	2.86	42.86	1	0
42	1842.24	90	90	.	1	4.15	0.4	57.9375	3.6	40	2.86	42.86	1	0
44	0	8	8	.	1	0.85	1.5	9.75	3.8	25.7	2.29	27.99	2	0
44	12	8	8	.	1	0.85	1.5	9.75	3.8	25.7	2.29	27.99	2	0
44	24.24	8	8	.	1	0.87	1.5	9.75	3.8	25.7	2.29	27.99	2	0
44	36.24	8	8	.	1	0.87	1.5	9.75	3.8	25.7	2.29	27.99	2	0
44	47.5819	.	.	16.8	0	0.89	1.5	9.75	3.8	25.7	2.29	27.99	2	0
44	48.48	5	5	.	1	0.84	1.5	9.75	3.8	25.7	2.29	27.99	2	0
44	49.48	.	.	26.5	0	0.87	1.5	9.75	3.8	25.7	2.29	27.99	2	0
44	60.48	8	8	.	1	0.87	1.5	9.75	3.8	25.7	2.29	27.99	2	0
44	72.72	5	5	.	1	0.84	1.5	9.75	3.8	25.7	2.29	27.99	2	0
44	84.72	5	5	.	1	0.84	1.5	9.75	3.8	25.7	2.29	27.99	2	0
44	96.96	5	5	.	1	0.77	0.9	16.25	4	25.7	2.29	27.99	2	0
44	108.96	5	5	.	1	0.77	0.9	16.25	4	25.7	2.29	27.99	2	0
44	121.2	5	5	.	1	0.79	0.9	16.25	4	25.7	2.29	27.99	2	0
44	133.2	5	5	.	1	0.79	0.9	16.25	4	25.7	2.29	27.99	2	0
44	145.44	5	5	.	1	0.8	0.9	16.25	4	25.7	2.29	27.99	2	0
44	157.44	5	5	.	1	0.79	0.9	16.25	4	25.7	2.29	27.99	2	0
44	169.68	5	5	.	1	0.8	0.9	16.25	4	25.7	2.29	27.99	2	0
44	180.82	.	.	7.5	0	0.8	0.9	16.25	4	25.7	2.29	27.99	2	0
44	181.68	5	5	.	1	0.8	0.9	16.25	4	25.7	2.29	27.99	2	0
44	182.82	.	.	13.1	0	0.8	0.9	16.25	4	25.7	2.29	27.99	2	0
44	193.92	5	5	.	1	0.83	0.9	16.25	4	25.7	2.29	27.99	2	0
44	205.92	5	5	.	1	0.83	0.9	16.25	4	25.7	2.29	27.99	2	0
44	218.16	5	5	.	1	0.86	0.9	16.25	4	25.7	2.29	27.99	2	0
44	230.16	5	5	.	1	0.86	0.9	16.25	4	25.7	2.29	27.99	2	0
44	242.4	5	5	.	1	0.86	0.9	16.25	4	25.7	2.29	27.99	2	0
44	254.4	5	5	.	1	0.86	0.9	16.25	4	25.7	2.29	27.99	2	0
44	266.64	5	5	.	1	0.87	0.9	16.25	4	25.7	2.29	27.99	2	0
44	278.64	5	5	.	1	0.87	0.9	16.25	4	25.7	2.29	27.99	2	0
44	290.88	5	5	.	1	0.9	0.9	16.25	4	25.7	2.29	27.99	2	0
44	302.88	5	5	.	1	0.9	0.9	16.25	4	25.7	2.29	27.99	2	0
44	314.1527	.	.	5.5	0	0.9	0.6	24.375	3.1	25.7	2.29	27.99	2	0
44	315.12	5	5	.	1	0.9	0.6	24.375	3.1	25.7	2.29	27.99	2	0
44	316.12	.	.	11.8	0	0.9	0.6	24.375	3.1	25.7	2.29	27.99	2	0
45	0	7	7	.	1	0.73	1	14.4	2.9	25.9	0.57	26.47	2	0
45	18.24	7	7	.	1	0.73	1	14.4	2.9	25.9	0.57	26.47	2	0
45	36.48	7	7	.	1	0.75	1	14.4	2.9	25.9	0.57	26.47	2	0
45	46.6328	.	.	9.3	0	0.75	1.8	8	2.6	25.9	0.57	26.47	2	0
45	54.48	7	7	.	1	0.75	1.8	8	2.6	25.9	0.57	26.47	2	0
45	55.7623	.	.	33.3	0	0.78	1.8	8	2.6	25.9	0.57	26.47	2	0
45	72.72	7	7	.	1	0.78	1.8	8	2.6	25.9	0.57	26.47	2	0
45	90.96	7	7	.	1	0.77	1.8	8	2.6	25.9	0.57	26.47	2	0
45	109.2	7	7	.	1	0.77	1.8	8	2.6	25.9	0.57	26.47	2	0
45	126.39	.	.	17.4	0	0.77	1.8	8	2.6	25.9	0.57	26.47	2	0
45	127.2	7	7	.	1	0.77	1.8	8	2.6	25.9	0.57	26.47	2	0
45	128.9838	.	.	37.1	0	0.76	1.8	8	2.6	25.9	0.57	26.47	2	0
45	145.44	7	7	.	1	0.76	1.8	8	2.6	25.9	0.57	26.47	2	0
46	0	45	45	.	1	2.97	0.5	40.95	3.9	40.9	1	41.9	1	1
46	8.24	45	45	.	1	2.97	0.5	40.95	3.9	40.9	1	41.9	1	1
46	16.24	45	45	.	1	2.97	0.5	40.95	3.9	40.9	1	41.9	1	1
46	24.24	45	45	.	1	2.97	0.5	40.95	3.9	40.9	1	41.9	1	1
46	26.5057	.	.	52.8	0	2.95	0.4	51.1875	4	40.9	1	41.9	1	1
46	32.48	45	45	.	1	2.97	0.4	51.1875	4	40.9	1	41.9	1	1
46	40.48	45	45	.	1	2.97	0.4	51.1875	4	40.9	1	41.9	1	1
46	48.48	45	45	.	1	2.97	0.4	51.1875	4	40.9	1	41.9	1	1
47	0	30	30	.	1	3.11	0.6	38.175	3.5	39.3	1.14	40.44	2	0
47	8	30	30	.	1	3.11	0.6	38.175	3.5	39.3	1.14	40.44	2	0
47	16.24	30	30	.	1	3.15	0.6	38.175	3.5	39.3	1.14	40.44	2	0
47	24.24	30	30	.	1	3.15	0.6	38.175	3.5	39.3	1.14	40.44	2	0
47	32.24	30	30	.	1	3.15	0.6	38.175	3.5	39.3	1.14	40.44	2	0
47	40.48	30	30	.	1	3.28	0.6	38.175	3.5	39.3	1.14	40.44	2	0
47	48.48	30	30	.	1	3.28	0.6	38.175	3.5	39.3	1.14	40.44	2	0
47	56.48	30	30	.	1	3.28	0.6	38.175	3.5	39.3	1.14	40.44	2	0
47	64.72	30	30	.	1	3.36	0.6	38.175	3.5	39.3	1.14	40.44	2	0
47	71.9412	.	.	11.7	0	3.36	0.4	57.2625	3	39.3	1.14	40.44	2	0
47	72.72	30	30	.	1	3.36	0.4	57.2625	3	39.3	1.14	40.44	2	0
47	73.72	.	.	16.5	0	3.36	0.4	57.2625	3	39.3	1.14	40.44	2	0
47	80.72	30	30	.	1	3.36	0.4	57.2625	3	39.3	1.14	40.44	2	0
48	0	15	15	.	1	1.49	0.9	20	3.1	30.1	1	31.1	1	1
48	36.48	15	15	.	1	1.49	0.9	20	3.1	30.1	1	31.1	1	1
48	48.48	15	15	.	1	1.49	0.9	20	3.1	30.1	1	31.1	1	1
48	59.9138	.	.	7.9	0	1.59	0.9	20.5	3.1	30.1	1	31.1	1	1
48	60.72	15	15	.	1	1.49	0.9	20	3.1	30.1	1	31.1	1	1
48	62.304	.	.	18.4	0	1.59	0.9	20.5	3.1	30.1	1	31.1	1	1
48	72.72	15	15	.	1	1.49	0.9	20	3.1	30.1	1	31.1	1	1
48	84.96	15	15	.	1	1.64	0.9	20.5	3.1	30.1	1	31.1	1	1
48	96.96	15	15	.	1	1.64	0.9	20.5	3.1	30.1	1	31.1	1	1
48	109.2	15	15	.	1	1.64	0.9	20.5	3.1	30.1	1	31.1	1	1
48	121.2	15	15	.	1	1.64	0.9	20.5	3.1	30.1	1	31.1	1	1
48	133.44	15	15	.	1	1.64	0.9	20.5	3.1	30.1	1	31.1	1	1
48	145.44	15	15	.	1	1.64	0.9	20.5	3.1	30.1	1	31.1	1	1
48	157.68	15	15	.	1	1.64	0.9	20.5	3.1	30.1	1	31.1	1	1
48	169.68	15	15	.	1	1.64	0.9	20.5	3.1	30.1	1	31.1	1	1
48	181.92	15	15	.	1	1.68	0.9	20.5	3.1	30.1	1	31.1	1	1
49	0	13	13	.	1	1.31	0.9	19.75	3.7	30	3.71	33.71	2	1
49	8	13	13	.	1	1.3	0.9	19.75	3.7	30	3.71	33.71	2	1
49	16.24	13	13	.	1	1.3	0.9	19.75	3.7	30	3.71	33.71	2	1
49	24.24	13	13	.	1	1.3	0.9	19.75	3.7	30	3.71	33.71	2	1
49	32.24	13	13	.	1	1.3	0.9	19.75	3.7	30	3.71	33.71	2	1
49	40.48	13	13	.	1	1.31	0.9	19.75	3.7	30	3.71	33.71	2	1
49	48.48	13	13	.	1	1.31	0.9	19.75	3.7	30	3.71	33.71	2	1
49	56.48	13	13	.	1	1.31	0.9	19.75	3.7	30	3.71	33.71	2	1
49	63.9859	.	.	19.8	0	1.29	0.6	29.625	4	30	3.71	33.71	2	1
49	64.72	13	13	.	1	1.32	0.6	29.625	4	30	3.71	33.71	2	1
49	65.72	.	.	31.4	0	1.29	0.6	29.625	4	30	3.71	33.71	2	1
50	0	17	17	.	1	1.68	1.6	11.390625	2.7	30	5	35	1	0
50	18.24	17	17	.	1	1.8	1.6	11.390625	2.7	30	5	35	1	0
50	36.48	17	17	.	1	1.58	1.6	11.390625	2.7	30	5	35	1	0
50	54.02	.	.	22.7	0	1.56	1.6	11.390625	2.7	30	5	35	1	0
50	54.72	17	17	.	1	1.58	1.6	11.390625	2.7	30	5	35	1	0
50	56.72	.	.	47	0	1.56	1.6	11.390625	2.7	30	5	35	1	0
50	72.72	17	17	.	1	1.56	1.6	11.390625	2.7	30	5	35	1	0
50	90.96	17	17	.	1	1.53	1.6	11.390625	2.7	30	5	35	1	0
50	115.2	17	17	.	1	1.53	1.6	11.390625	2.7	30	5	35	1	0
50	126.523	.	.	41.7	0	1.58	4.6	3.961956522	2.4	30	5	35	1	0
50	127.44	17	17	.	1	1.58	4.6	3.961956522	2.4	30	5	35	1	0
50	223.4247	.	.	20.4	0	1.71	4.5	4.05	2.3	30	5	35	1	0
50	272.18	17	17	.	1	1.8	5	3.645	2.4	30	5	35	1	0
50	274.88	.	.	12.7	0	1.8	5	3.645	2.4	30	5	35	1	0
50	290.88	25	25	.	1	1.8	5	3.645	2.4	30	5	35	1	0
50	345.9321	.	.	8	0	1.8	4	4.55625	2.6	30	5	35	1	0
51	0	40	40	.	1	2.67	0.5	40.59	4.1	33.3	3.29	36.59	2	0
51	6	40	40	.	1	2.69	0.5	40.59	4.1	33.3	3.29	36.59	2	0
51	13.5933	.	.	9.3	0	2.69	0.5	40.59	4.1	33.3	3.29	36.59	2	0
51	14.24	40	40	.	1	2.69	0.5	40.59	4.1	33.3	3.29	36.59	2	0
51	22.24	40	40	.	1	2.69	0.5	40.59	4.1	33.3	3.29	36.59	2	0
51	30.24	40	40	.	1	2.69	0.5	40.59	4.1	33.3	3.29	36.59	2	0
51	37.9935	.	.	31.7	0	2.69	0.5	40.59	4.1	33.3	3.29	36.59	2	0
52	0	55	55	.	1	3.4	0.5	43.2	2.8	39.9	1.43	41.33	1	1
52	9.8	55	55	.	1	3.7	0.5	43.2	2.8	39.9	1.43	41.33	1	1
52	18.04	55	55	.	1	3.7	0.5	43.2	2.8	39.9	1.43	41.33	1	1
52	26.04	55	55	.	1	3.7	0.5	43.2	2.8	39.9	1.43	41.33	1	1
52	34.04	55	55	.	1	3.7	0.5	43.2	2.8	39.9	1.43	41.33	1	1
52	42.28	55	55	.	1	3.7	0.5	43.2	2.8	39.9	1.43	41.33	1	1
52	58.28	55	55	.	1	3.7	0.5	43.2	2.8	39.9	1.43	41.33	1	1
52	66.52	55	55	.	1	3.7	0.5	43.2	2.8	39.9	1.43	41.33	1	1
52	74.52	55	55	.	1	3.7	0.5	43.2	2.8	39.9	1.43	41.33	1	1
52	82.52	.	.	22.4	0	3.76	0.5	43.2	2.8	39.9	1.43	41.33	1	1
53	0	7	7	.	1	0.67	0.6	22.5	.	25	2	27	2	1
53	525.04	7	7	.	1	0.67	0.6	22.5	.	25	2	27	2	1
53	533.28	7	7	.	1	0.69	3.6	3.75	2.6	25	2	27	2	1
53	581.76	7	7	.	1	0.67	3.6	3.75	2.6	25	2	27	2	1
53	583.0254	.	.	46.9	0	0.67	3.6	3.75	2.6	25	2	27	2	1
53	630.24	7	7	.	1	0.69	3.6	3.75	2.6	25	2	27	2	1
53	678.72	7	7	.	1	0.65	3.6	3.75	2.6	25	2	27	2	1
53	832.16	7	7	.	1	0.66	3.6	3.75	2.6	25	2	27	2	1
53	880.64	7	7	.	1	0.68	3.6	3.75	2.6	25	2	27	2	1
53	926.151	.	.	3.5	0	0.67	1.3	10.38461538	2.8	25	2	27	2	1
53	928.12	7	7	.	1	0.67	1.3	10.38461538	2.8	25	2	27	2	1
53	939.36	7	7	.	1	0.67	1.3	10.38461538	2.8	25	2	27	2	1
53	1018.08	8	8	.	1	0.73	1.3	10.38461538	2.8	25	2	27	2	1
53	1024.08	8	8	.	1	0.73	1.3	10.38461538	2.8	25	2	27	2	1
53	1034.08	8	8	.	1	0.73	1.3	10.38461538	2.8	25	2	27	2	1
53	1042.32	8	8	.	1	0.74	1.3	10.38461538	2.8	25	2	27	2	1
53	1050.32	8	8	.	1	0.74	1.3	10.38461538	2.8	25	2	27	2	1
53	1058.32	8	8	.	1	0.74	1.3	10.38461538	2.8	25	2	27	2	1
53	1065.8437	.	.	47.5	0	0.75	2.3	5.869565217	3.3	25	2	27	2	1
53	1066.56	8	8	.	1	0.75	2.3	5.869565217	3.3	25	2	27	2	1
53	1068.6111	.	.	43.4	0	0.75	2.3	5.869565217	3.3	25	2	27	2	1
53	1074.56	8	8	.	1	0.75	2.3	5.869565217	3.3	25	2	27	2	1
53	1082.56	8	8	.	1	0.75	2.3	5.869565217	3.3	25	2	27	2	1
53	1102.8	5	5	.	1	0.75	2.3	5.869565217	3.3	25	2	27	2	1
53	1127.04	5	5	.	1	0.76	2.3	5.869565217	3.3	25	2	27	2	1
53	1151.28	5	5	.	1	0.79	2.3	5.869565217	3.3	25	2	27	2	1
53	1175.52	5	5	.	1	0.77	2.3	5.869565217	3.3	25	2	27	2	1
53	1190.2429	.	.	18.6	0	0.79	1.7	7.941176471	3.3	25	2	27	2	1
53	1199.76	5	5	.	1	0.79	1.7	7.941176471	3.3	25	2	27	2	1
53	1224	5	5	.	1	0.7	1.7	7.941176471	3.3	25	2	27	2	1
53	1248.24	5	5	.	1	0.74	1.7	7.941176471	3.3	25	2	27	2	1
53	1272.48	5	5	.	1	0.73	1.7	7.941176471	3.3	25	2	27	2	1
53	1296.72	5	5	.	1	0.76	1.7	7.941176471	3.3	25	2	27	2	1
53	1914.96	12	12	.	1	1.2	1.7	7.941176471	3.3	25	2	27	2	1
53	1920.96	12	12	.	1	1.2	1.7	7.941176471	3.3	25	2	27	2	1
53	1930.96	12	12	.	1	1.2	1.7	7.941176471	3.3	25	2	27	2	1
53	1939.2	12	12	.	1	1.13	1.7	7.941176471	3.3	25	2	27	2	1
53	1947.2	12	12	.	1	1.13	1.7	7.941176471	3.3	25	2	27	2	1
53	1955.2	12	12	.	1	1.13	1.7	7.941176471	3.3	25	2	27	2	1
53	1963.44	12	12	.	1	1.14	1.7	7.941176471	3.3	25	2	27	2	1
53	1971.44	12	12	.	1	1.14	1.7	7.941176471	3.3	25	2	27	2	1
53	1979.44	12	12	.	1	1.14	1.7	7.941176471	3.3	25	2	27	2	1
53	1986.9202	.	.	29.7	0	1.1	1	13.5	3.5	25	2	27	2	1
53	1987.68	12	12	.	1	1.14	1	13.5	3.5	25	2	27	2	1
53	1989.8429	.	.	49.2	0	1.1	1	13.5	3.5	25	2	27	2	1
53	2011.92	7	7	.	1	1.1	1	13.5	3.5	25	2	27	2	1
53	2023.92	7	7	.	1	1.1	1	13.5	3.5	25	2	27	2	1
53	2036.16	7	7	.	1	1.1	1	13.5	3.5	25	2	27	2	1
53	2048.16	7	7	.	1	1.1	1	13.5	3.5	25	2	27	2	1
53	2060.4	7	7	.	1	1.12	1	13.5	3.5	25	2	27	2	1
53	2072.4	7	7	.	1	1.12	1	13.5	3.5	25	2	27	2	1
53	2084.64	7	7	.	1	1.1	1	13.5	3.5	25	2	27	2	1
53	2096.64	7	7	.	1	1.1	1	13.5	3.5	25	2	27	2	1
53	2108.88	7	7	.	1	1.17	1	13.5	3.5	25	2	27	2	1
53	2120.88	7	7	.	1	1.17	1	13.5	3.5	25	2	27	2	1
53	2133.12	7	7	.	1	1.18	1	13.5	3.5	25	2	27	2	1
53	2145.12	7	7	.	1	1.18	1	13.5	3.5	25	2	27	2	1
53	2157.36	7	7	.	1	1.19	0.5	27	3.5	25	2	27	2	1
53	2167.8121	.	.	7.2	0	1.19	0.5	27	3.5	25	2	27	2	1
53	2169.36	7	7	.	1	1.19	0.5	27	3.5	25	2	27	2	1
53	2170.36	.	.	15.6	0	1.19	0.5	27	3.5	25	2	27	2	1
54	0	20	20	.	1	1.37	1	14.85	3.6	26.3	5.71	32.01	2	0
54	6	20	20	.	1	1.37	1	14.85	3.6	26.3	5.71	32.01	2	0
54	14	20	20	.	1	1.37	1	14.85	3.6	26.3	5.71	32.01	2	0
54	22.24	20	20	.	1	1.45	1	14.85	3.6	26.3	5.71	32.01	2	0
54	30.24	20	20	.	1	1.45	1	14.85	3.6	26.3	5.71	32.01	2	0
54	38.24	20	20	.	1	1.45	1	14.85	3.6	26.3	5.71	32.01	2	0
54	46.48	20	20	.	1	1.34	1.8	8.25	2.8	26.3	5.71	32.01	2	0
54	54.48	20	20	.	1	1.34	1.8	8.25	2.8	26.3	5.71	32.01	2	0
54	56.0345	.	.	80	0	1.34	1.8	8.25	2.8	26.3	5.71	32.01	2	0
54	61.9234	.	.	77	0	1.34	1.8	8.25	2.8	26.3	5.71	32.01	2	0
54	62.48	20	20	.	1	1.34	1.8	8.25	2.8	26.3	5.71	32.01	2	0
54	94.96	10	10	.	1	1.32	1.8	8.25	2.8	26.3	5.71	32.01	2	0
54	102.96	8	8	.	1	1.32	1.8	8.25	2.8	26.3	5.71	32.01	2	0
54	110.96	8	8	.	1	1.32	1.8	8.25	2.8	26.3	5.71	32.01	2	0
54	119.2	8	8	.	1	1.38	1.8	8.25	2.8	26.3	5.71	32.01	2	0
54	127.2	8	8	.	1	1.38	1.8	8.25	2.8	26.3	5.71	32.01	2	0
54	135.2	8	8	.	1	1.38	1.8	8.25	2.8	26.3	5.71	32.01	2	0
54	143.44	8	8	.	1	1.43	1.8	8.25	2.8	26.3	5.71	32.01	2	0
54	151.44	8	8	.	1	1.43	1.8	8.25	2.8	26.3	5.71	32.01	2	0
54	159.44	8	8	.	1	1.43	1.8	8.25	2.8	26.3	5.71	32.01	2	0
54	555.52	15	15	.	1	1.44	1.8	8.25	2.8	26.3	5.71	32.01	2	0
54	563.52	15	15	.	1	1.44	1.8	8.25	2.8	26.3	5.71	32.01	2	0
54	567.82	15	15	.	1	1.44	1.8	8.25	2.8	26.3	5.71	32.01	2	0
54	579.76	15	15	.	1	1.49	1.8	8.25	2.8	26.3	5.71	32.01	2	0
54	587.76	15	15	.	1	1.49	1.8	8.25	2.8	26.3	5.71	32.01	2	0
54	595.76	15	15	.	1	1.49	1.8	8.25	2.8	26.3	5.71	32.01	2	0
54	604	15	15	.	1	1.4	1.8	8.25	2.8	26.3	5.71	32.01	2	0
54	612	15	15	.	1	1.4	1.8	8.25	2.8	26.3	5.71	32.01	2	0
54	620	15	15	.	1	1.4	1.8	8.25	2.8	26.3	5.71	32.01	2	0
54	628.24	15	15	.	1	1.43	1.8	8.25	2.8	26.3	5.71	32.01	2	0
54	636.24	15	15	.	1	1.43	1.8	8.25	2.8	26.3	5.71	32.01	2	0
54	644.24	15	15	.	1	1.43	1.8	8.25	2.8	26.3	5.71	32.01	2	0
54	652.48	15	15	.	1	1.44	1.8	8.25	2.8	26.3	5.71	32.01	2	0
54	659.8218	.	.	23.9	0	1.44	0.9	16.5	3.8	26.3	5.71	32.01	2	0
54	660.48	15	15	.	1	1.44	0.9	16.5	3.8	26.3	5.71	32.01	2	0
54	661.48	.	.	34.5	0	1.44	0.9	16.5	3.8	26.3	5.71	32.01	2	0
54	668.48	15	15	.	1	1.44	0.9	16.5	3.8	26.3	5.71	32.01	2	0
54	676.72	15	15	.	1	1.5	0.5	29.7	3	26.3	5.71	32.01	2	0
54	684.72	15	15	.	1	1.5	0.5	29.7	3	26.3	5.71	32.01	2	0
54	692.72	15	15	.	1	1.5	0.5	29.7	3	26.3	5.71	32.01	2	0
54	700.96	15	15	.	1	1.59	0.5	29.7	3	26.3	5.71	32.01	2	0
54	708.96	8	8	.	1	1.59	0.5	29.7	3	26.3	5.71	32.01	2	0
54	716.96	8	8	.	1	1.59	0.5	29.7	3	26.3	5.71	32.01	2	0
54	1409.92	23	23	.	1	2.34	0.5	29.7	3	26.3	5.71	32.01	2	0
54	1458.4	23	23	.	1	2.26	0.5	29.7	3	26.3	5.71	32.01	2	0
54	1500.3402	.	.	7.3	0	2.12	2.9	5.120689655	3	26.3	5.71	32.01	2	0
54	1506.18	23	23	.	1	2.12	2.9	5.120689655	3	26.3	5.71	32.01	2	0
54	1506.88	23	23	.	1	2.12	2.9	5.120689655	3	26.3	5.71	32.01	2	0
54	1508.18	.	.	17	0	2.12	2.9	5.120689655	3	26.3	5.71	32.01	2	0
54	1555.36	23	23	.	1	1.92	2.9	5.120689655	3	26.3	5.71	32.01	2	0
54	1603.84	23	23	.	1	1.92	2.9	6.672413793	3	26.3	5.71	32.01	2	0
54	1652.32	23	23	.	1	1.81	2.9	6.672413793	3	26.3	5.71	32.01	2	0
54	1662.32	18	18	.	1	1.81	2.9	6.672413793	3	26.3	5.71	32.01	2	0
54	1670.56	18	18	.	1	1.81	0.66	29.31818182	3	26.3	5.71	32.01	2	0
54	1678.56	18	18	.	1	1.81	0.66	29.31818182	3	26.3	5.71	32.01	2	0
54	1686.56	18	18	.	1	1.81	0.66	29.31818182	3	26.3	5.71	32.01	2	0
54	1694.8	19	19	.	1	1.89	0.66	29.31818182	3	26.3	5.71	32.01	2	0
54	1706.0625	.	.	12.1	0	1.89	0.66	29.31818182	3	26.3	5.71	32.01	2	0
54	1706.8	19	19	.	1	1.89	0.66	29.31818182	3	26.3	5.71	32.01	2	0
54	1707.8	.	.	22.2	0	1.89	0.66	29.31818182	3	26.3	5.71	32.01	2	0
54	1743.28	20	20	.	1	1.96	0.66	29.31818182	3	26.3	5.71	32.01	2	0
54	1755.28	20	20	.	1	1.96	0.66	29.31818182	3	26.3	5.71	32.01	2	0
54	1767.52	20	20	.	1	1.93	0.66	29.31818182	3	26.3	5.71	32.01	2	0
54	1779.52	20	20	.	1	1.93	0.66	29.31818182	3	26.3	5.71	32.01	2	0
54	1791.76	20	20	.	1	1.96	0.66	29.31818182	3	26.3	5.71	32.01	2	0
54	1803.76	20	20	.	1	1.96	0.66	29.31818182	3	26.3	5.71	32.01	2	0
54	1816	20	20	.	1	1.96	0.66	29.31818182	3	26.3	5.71	32.01	2	0
54	1828	20	20	.	1	1.96	0.66	29.31818182	3	26.3	5.71	32.01	2	0
54	1840.24	20	20	.	1	1.96	0.66	29.31818182	3	26.3	5.71	32.01	2	0
54	1852.24	20	20	.	1	1.96	0.66	29.31818182	3	26.3	5.71	32.01	2	0
54	1864.48	20	20	.	1	1.96	0.66	29.31818182	3	26.3	5.71	32.01	2	0
54	1876.48	20	20	.	1	1.96	0.66	29.31818182	3	26.3	5.71	32.01	2	0
54	1888.72	20	20	.	1	1.94	0.66	29.31818182	3	26.3	5.71	32.01	2	0
54	1900.72	20	20	.	1	1.94	0.66	29.31818182	3	26.3	5.71	32.01	2	0
54	1912.96	20	20	.	1	1.9	0.46	42.06521739	3.1	26.3	5.71	32.01	2	0
54	1924.96	20	20	.	1	1.9	0.46	42.06521739	3.1	26.3	5.71	32.01	2	0
54	1937.2	20	20	.	1	1.97	0.46	42.06521739	3.1	26.3	5.71	32.01	2	0
54	1949.2	20	20	.	1	1.97	0.46	42.06521739	3.1	26.3	5.71	32.01	2	0
54	1960.6813	.	.	2.4	0	1.96	0.46	42.06521739	3.1	26.3	5.71	32.01	2	0
54	1961.44	20	20	.	1	1.96	0.46	42.06521739	3.1	26.3	5.71	32.01	2	0
54	1962.9123	.	.	18.6	0	1.96	0.46	42.06521739	3.1	26.3	5.71	32.01	2	0
54	1969.44	20	20	.	1	1.96	0.46	42.06521739	3.1	26.3	5.71	32.01	2	0
54	1985.68	25	25	.	1	1.98	0.46	42.06521739	3.1	26.3	5.71	32.01	2	0
54	1993.68	25	25	.	1	1.98	0.46	42.06521739	3.1	26.3	5.71	32.01	2	0
54	2001.68	25	25	.	1	1.98	0.46	42.06521739	3.1	26.3	5.71	32.01	2	0
54	2009.92	25	25	.	1	1.98	0.46	42.06521739	3.1	26.3	5.71	32.01	2	0
54	2017.92	25	25	.	1	1.98	0.46	42.06521739	3.1	26.3	5.71	32.01	2	0
54	2025.92	25	25	.	1	1.98	0.46	42.06521739	3.1	26.3	5.71	32.01	2	0
54	2034.16	25	25	.	1	1.97	0.46	42.06521739	3.1	26.3	5.71	32.01	2	0
54	2042.16	25	25	.	1	1.97	0.46	42.06521739	3.1	26.3	5.71	32.01	2	0
54	2050.16	25	25	.	1	1.97	0.46	42.06521739	3.1	26.3	5.71	32.01	2	0
54	2058.4	25	25	.	1	2.01	0.46	42.06521739	3.1	26.3	5.71	32.01	2	0
54	2066.4	25	25	.	1	2.01	0.46	42.06521739	3.1	26.3	5.71	32.01	2	0
54	2074.4	25	25	.	1	2.01	0.46	42.06521739	3.1	26.3	5.71	32.01	2	0
54	2082.1552	.	.	18.2	0	2.06	0.43	45	2.7	26.3	5.71	32.01	2	0
54	2082.64	25	25	.	1	2.06	0.43	45	2.7	26.3	5.71	32.01	2	0
54	2084.8042	.	.	32.8	0	2.06	0.43	45	2.7	26.3	5.71	32.01	2	0
54	2090.64	25	25	.	1	2.06	0.43	45	2.7	26.3	5.71	32.01	2	0
54	2098.64	25	25	.	1	2.06	0.43	45	2.7	26.3	5.71	32.01	2	0
54	2106.88	25	25	.	1	2.03	0.43	45	2.7	26.3	5.71	32.01	2	0
54	2114.88	25	25	.	1	2.03	0.43	45	2.7	26.3	5.71	32.01	2	0
54	2122.88	25	25	.	1	2.03	0.43	45	2.7	26.3	5.71	32.01	2	0
54	2131.12	25	25	.	1	0.11	0.43	45	2.7	26.3	5.71	32.01	2	0
54	2139.12	25	25	.	1	0.11	0.43	45	2.7	26.3	5.71	32.01	2	0
54	2147.12	25	25	.	1	0.11	0.43	45	2.7	26.3	5.71	32.01	2	0
54	2155.36	25	25	.	1	2.14	0.43	45	2.7	26.3	5.71	32.01	2	0
54	2163.36	25	25	.	1	2.14	0.43	45	2.7	26.3	5.71	32.01	2	0
54	2171.36	25	25	.	1	2.14	0.43	45	2.7	26.3	5.71	32.01	2	0
54	2179.6	25	25	.	1	2.14	0.43	45	2.7	26.3	5.71	32.01	2	0
54	2187.6	25	25	.	1	2.14	0.43	45	2.7	26.3	5.71	32.01	2	0
54	2195.6	25	25	.	1	2.14	0.43	45	2.7	26.3	5.71	32.01	2	0
54	2319.04	22	22	.	1	2.2	0.43	45	2.7	26.3	5.71	32.01	2	0
54	2325.04	22	22	.	1	2.2	0.43	45	2.7	26.3	5.71	32.01	2	0
54	2331.04	22	22	.	1	2.2	0.43	45	2.7	26.3	5.71	32.01	2	0
54	2337.04	22	22	.	1	2.2	0.43	45	2.7	26.3	5.71	32.01	2	0
54	2343.28	22	22	.	1	2.2	0.43	45	2.7	26.3	5.71	32.01	2	0
54	2349.28	22	22	.	1	2.2	0.43	45	2.7	26.3	5.71	32.01	2	0
54	2355.28	22	22	.	1	2.2	0.43	45	2.7	26.3	5.71	32.01	2	0
54	2361.28	22	22	.	1	2.2	0.43	45	2.7	26.3	5.71	32.01	2	0
54	2367.52	22	22	.	1	2.27	0.43	45	2.7	26.3	5.71	32.01	2	0
54	2373.52	22	22	.	1	2.27	0.43	45	2.7	26.3	5.71	32.01	2	0
54	2379.52	22	22	.	1	2.27	0.43	45	2.7	26.3	5.71	32.01	2	0
54	2385.52	22	22	.	1	2.27	0.43	45	2.7	26.3	5.71	32.01	2	0
54	2391.76	22	22	.	1	2.23	0.43	45	2.7	26.3	5.71	32.01	2	0
54	2397.76	22	22	.	1	2.23	0.43	45	2.7	26.3	5.71	32.01	2	0
54	2403.76	22	22	.	1	2.23	0.43	45	2.7	26.3	5.71	32.01	2	0
54	2409.76	22	22	.	1	2.23	0.43	45	2.7	26.3	5.71	32.01	2	0
54	2416	22	22	.	1	2.26	0.43	45	2.7	26.3	5.71	32.01	2	0
54	2422	22	22	.	1	2.26	0.43	45	2.7	26.3	5.71	32.01	2	0
54	2428	22	22	.	1	2.26	0.43	45	2.7	26.3	5.71	32.01	2	0
54	2434	22	22	.	1	2.26	0.43	45	2.7	26.3	5.71	32.01	2	0
54	2440.24	22	22	.	1	2.23	0.38	50.92105263	3.1	26.3	5.71	32.01	2	0
54	2445.4554	.	.	9.3	0	2.23	0.38	50.92105263	3.1	26.3	5.71	32.01	2	0
54	2446.24	22	22	.	1	2.23	0.38	50.92105263	3.1	26.3	5.71	32.01	2	0
54	2446.6918	.	.	14.9	0	2.23	0.38	50.92105263	3.1	26.3	5.71	32.01	2	0
55	0	14	14	.	1	1.42	0.8	20.8125	3.1	26.3	2.57	28.87	2	1
55	8	14	14	.	1	1.42	0.8	20.8125	3.1	26.3	2.57	28.87	2	1
55	16	14	14	.	1	1.42	0.8	20.8125	3.1	26.3	2.57	28.87	2	1
55	24.24	14	14	.	1	1.48	0.8	20.8125	3.1	26.3	2.57	28.87	2	1
55	32.24	14	14	.	1	1.48	0.8	20.8125	3.1	26.3	2.57	28.87	2	1
55	40.24	14	14	.	1	1.48	0.8	20.8125	3.1	26.3	2.57	28.87	2	1
55	48.48	14	14	.	1	1.47	0.8	20.8125	3.1	26.3	2.57	28.87	2	1
55	56.48	14	14	.	1	1.47	0.8	20.8125	3.1	26.3	2.57	28.87	2	1
55	64.48	14	14	.	1	1.47	0.8	20.8125	3.1	26.3	2.57	28.87	2	1
55	72.0257	.	.	14.3	0	1.5	0.5	33.3	3.7	26.3	2.57	28.87	2	1
55	72.72	14	14	.	1	1.47	0.5	33.3	3.7	26.3	2.57	28.87	2	1
55	74.02	.	.	15.7	0	1.5	0.5	33.3	3.7	26.3	2.57	28.87	2	1
56	0	15	15	.	1	1.46	0.6	28.5	3.4	29.4	2.43	31.83	2	1
56	8	15	15	.	1	1.46	0.6	28.5	3.4	29.4	2.43	31.83	2	1
56	16	15	15	.	1	1.46	0.6	28.5	3.4	29.4	2.43	31.83	2	1
56	24.24	15	15	.	1	1.46	0.6	28.5	3.4	29.4	2.43	31.83	2	1
56	32.24	15	15	.	1	1.46	0.6	28.5	3.4	29.4	2.43	31.83	2	1
56	40.24	15	15	.	1	1.46	0.6	28.5	3.4	29.4	2.43	31.83	2	1
56	47.48	.	.	13.9	0	1.46	0.7	24.42857143	3.5	29.4	2.43	31.83	2	1
56	48.48	15	15	.	1	1.46	0.7	24.42857143	3.5	29.4	2.43	31.83	2	1
56	49.48	.	.	14.2	0	1.46	0.7	24.42857143	3.5	29.4	2.43	31.83	2	1
56	56.48	15	15	.	1	1.46	0.7	24.42857143	3.5	29.4	2.43	31.83	2	1
56	64.48	15	15	.	1	1.46	0.7	24.42857143	3.5	29.4	2.43	31.83	2	1
57	0	7	7	.	1	0.72	1.3	11.07692308	3	24.4	1.14	25.54	2	1
57	10	7	7	.	1	0.72	1.3	11.07692308	3	24.4	1.14	25.54	2	1
57	16.24	7	7	.	1	0.73	1.3	11.07692308	3	24.4	1.14	25.54	2	1
57	34.24	7	7	.	1	0.73	1.3	11.07692308	3	24.4	1.14	25.54	2	1
57	51.8245	.	.	8.7	0	0.75	1.3	11.07692308	3	24.4	1.14	25.54	2	1
57	52.48	8	8	.	1	0.75	1.3	11.07692308	3	24.4	1.14	25.54	2	1
57	53.9353	.	.	26	0	0.75	1.3	11.07692308	3	24.4	1.14	25.54	2	1
57	70.72	8	8	.	1	0.77	1.3	11.07692308	3	24.4	1.14	25.54	2	1
57	88.96	8	8	.	1	0.78	1.3	11.07692308	3	24.4	1.14	25.54	2	1
57	106.96	8	8	.	1	0.78	1.3	11.07692308	3	24.4	1.14	25.54	2	1
57	113.2	8	8	.	1	0.8	1.3	11.07692308	3	24.4	1.14	25.54	2	1
57	143.44	8	8	.	1	0.83	1.3	11.07692308	3	24.4	1.14	25.54	2	1
57	179.68	8	8	.	1	0.83	1.3	11.07692308	3	24.4	1.14	25.54	2	1
57	197.92	8	8	.	1	0.93	1.3	11.07692308	3	24.4	1.14	25.54	2	1
57	216.16	8	8	.	1	0.91	1.3	11.07692308	3	24.4	1.14	25.54	2	1
57	234.4	8	8	.	1	0.99	1.3	11.07692308	3	24.4	1.14	25.54	2	1
57	270.64	8	8	.	1	0.95	1.3	11.07692308	3	24.4	1.14	25.54	2	1
57	288.88	8	8	.	1	0.95	1.3	11.07692308	3	24.4	1.14	25.54	2	1
57	307.12	8	8	.	1	0.99	1.9	7.578947368	3	24.4	1.14	25.54	2	1
57	323.522	.	.	9.1	0	0.99	1.9	7.578947368	3	24.4	1.14	25.54	2	1
57	325.12	8	8	.	1	0.99	1.9	7.578947368	3	24.4	1.14	25.54	2	1
57	325.4746	.	.	23.2	0	0.99	1.9	7.578947368	3	24.4	1.14	25.54	2	1
57	343.36	8	8	.	1	1.02	1.9	7.578947368	3	24.4	1.14	25.54	2	1
57	361.6	8	8	.	1	1.04	1.9	7.578947368	3	24.4	1.14	25.54	2	1
57	379.84	8	8	.	1	1.02	1.9	7.578947368	3	24.4	1.14	25.54	2	1
57	397.84	8	8	.	1	1.02	1.9	7.578947368	3	24.4	1.14	25.54	2	1
57	416.08	8	8	.	1	1.06	1.9	7.578947368	3	24.4	1.14	25.54	2	1
57	434.32	8	8	.	1	0.13	1.9	7.578947368	3	24.4	1.14	25.54	2	1
57	452.56	8	8	.	1	0.13	1.9	7.578947368	3	24.4	1.14	25.54	2	1
57	470.56	8	8	.	1	0.13	1.9	7.578947368	3	24.4	1.14	25.54	2	1
57	488.8	8	8	.	1	1.09	1.9	7.578947368	3	24.4	1.14	25.54	2	1
57	507.04	8	8	.	1	1.12	1.9	7.578947368	3	24.4	1.14	25.54	2	1
57	543.28	8	8	.	1	1.16	1.9	7.578947368	3	24.4	1.14	25.54	2	1
57	567.52	8	8	.	1	1.14	1.9	7.578947368	3	24.4	1.14	25.54	2	1
57	846.4	13	13	.	1	1.28	1.9	7.578947368	3	24.4	1.14	25.54	2	1
57	858.4	13	13	.	1	1.28	1.9	7.578947368	3	24.4	1.14	25.54	2	1
57	870.64	13	13	.	1	1.26	0.7	20.57142857	3.9	24.4	1.14	25.54	2	1
57	882.64	13	13	.	1	1.26	0.7	20.57142857	3.9	24.4	1.14	25.54	2	1
57	894.3702	.	.	16.5	0	1.32	0.7	20.57142857	3.9	24.4	1.14	25.54	2	1
57	894.88	13	13	.	1	1.32	0.7	20.57142857	3.9	24.4	1.14	25.54	2	1
57	897.2827	.	.	17.6	0	1.32	0.7	20.57142857	3.9	24.4	1.14	25.54	2	1
57	906.88	13	13	.	1	1.32	0.7	20.57142857	3.9	24.4	1.14	25.54	2	1
57	919.12	13	13	.	1	1.36	0.7	20.57142857	3.9	24.4	1.14	25.54	2	1
57	931.12	13	13	.	1	1.36	0.7	20.57142857	3.9	24.4	1.14	25.54	2	1
57	943.36	13	13	.	1	1.39	0.7	20.57142857	3.9	24.4	1.14	25.54	2	1
57	955.36	13	13	.	1	1.39	0.7	20.57142857	3.9	24.4	1.14	25.54	2	1
57	967.6	13	13	.	1	1.39	0.7	20.57142857	3.9	24.4	1.14	25.54	2	1
57	979.6	13	13	.	1	1.39	0.7	20.57142857	3.9	24.4	1.14	25.54	2	1
57	991.84	13	13	.	1	1.5	0.7	20.57142857	3.9	24.4	1.14	25.54	2	1
57	1003.84	13	13	.	1	1.5	0.7	20.57142857	3.9	24.4	1.14	25.54	2	1
57	1015.4431	.	.	6.7	0	1.54	0.6	24	3.7	24.4	1.14	25.54	2	1
57	1016.08	13	13	.	1	1.54	0.6	24	3.7	24.4	1.14	25.54	2	1
57	1018.3829	.	.	15.9	0	1.54	0.6	24	3.7	24.4	1.14	25.54	2	1
57	1028.08	13	13	.	1	1.54	0.6	24	3.7	24.4	1.14	25.54	2	1
57	1040.32	13	13	.	1	1.53	0.6	24	3.7	24.4	1.14	25.54	2	1
57	1052.32	13	13	.	1	1.53	0.6	24	3.7	24.4	1.14	25.54	2	1
57	1064.56	13	13	.	1	1.61	0.6	24	3.7	24.4	1.14	25.54	2	1
57	1076.56	13	13	.	1	1.61	0.6	24	3.7	24.4	1.14	25.54	2	1
57	1100.8	18	18	.	1	1.62	0.6	24	3.7	24.4	1.14	25.54	2	1
57	1113.04	18	18	.	1	1.65	0.6	24	3.7	24.4	1.14	25.54	2	1
57	1125.04	18	18	.	1	1.65	0.6	24	3.7	24.4	1.14	25.54	2	1
57	1137.28	18	18	.	1	1.65	0.6	24	3.7	24.4	1.14	25.54	2	1
57	1149.28	18	18	.	1	1.65	0.6	24	3.7	24.4	1.14	25.54	2	1
57	1161.52	18	18	.	1	1.63	0.6	24	3.7	24.4	1.14	25.54	2	1
57	1173.52	18	18	.	1	1.63	0.6	24	3.7	24.4	1.14	25.54	2	1
57	1185.76	18	18	.	1	1.68	0.6	24	3.7	24.4	1.14	25.54	2	1
57	1197.76	18	18	.	1	1.68	0.6	24	3.7	24.4	1.14	25.54	2	1
57	1210	18	18	.	1	1.67	0.6	24	3.7	24.4	1.14	25.54	2	1
57	1222	18	18	.	1	1.67	0.6	24	3.7	24.4	1.14	25.54	2	1
57	1234.24	18	18	.	1	1.73	0.6	24	3.7	24.4	1.14	25.54	2	1
57	1246.24	18	18	.	1	1.73	0.6	24	3.7	24.4	1.14	25.54	2	1
57	1258.48	18	18	.	1	1.7	0.6	24	3.7	24.4	1.14	25.54	2	1
57	1270.48	18	18	.	1	1.7	0.6	24	3.7	24.4	1.14	25.54	2	1
57	1282.72	18	18	.	1	1.67	0.6	24	3.7	24.4	1.14	25.54	2	1
57	1294.72	18	18	.	1	1.67	0.6	24	3.7	24.4	1.14	25.54	2	1
57	1306.96	18	18	.	1	1.79	0.6	24	3.7	24.4	1.14	25.54	2	1
57	1318.96	18	18	.	1	1.79	0.6	24	3.7	24.4	1.14	25.54	2	1
57	1331.2	18	18	.	1	1.86	0.6	24	3.7	24.4	1.14	25.54	2	1
57	1343.2	18	18	.	1	1.86	0.6	24	3.7	24.4	1.14	25.54	2	1
57	1355.44	18	18	.	1	1.75	0.6	24	3.7	24.4	1.14	25.54	2	1
57	1367.44	18	18	.	1	1.75	0.6	24	3.7	24.4	1.14	25.54	2	1
57	1379.68	18	18	.	1	1.75	0.6	24	3.7	24.4	1.14	25.54	2	1
57	1391.68	18	18	.	1	1.75	0.6	24	3.7	24.4	1.14	25.54	2	1
57	1403.92	18	18	.	1	1.74	0.6	24	3.7	24.4	1.14	25.54	2	1
57	1415.92	18	18	.	1	1.74	0.6	24	3.7	24.4	1.14	25.54	2	1
57	1428.16	18	18	.	1	1.75	0.6	24	3.7	24.4	1.14	25.54	2	1
57	1440.16	18	18	.	1	1.75	0.6	24	3.7	24.4	1.14	25.54	2	1
57	1452.4	18	18	.	1	1.75	0.6	24	3.7	24.4	1.14	25.54	2	1
57	1464.4	18	18	.	1	1.75	0.6	24	3.7	24.4	1.14	25.54	2	1
57	1471.64	.	.	7.2	0	1.74	0.6	24	3.7	24.4	1.14	25.54	2	1
57	1476.64	18	18	.	1	1.75	0.6	24	3.7	24.4	1.14	25.54	2	1
57	1477.64	.	.	18.4	0	1.74	0.6	24	3.7	24.4	1.14	25.54	2	1
57	1488.64	18	18	.	1	1.75	0.6	24	3.7	24.4	1.14	25.54	2	1
59	0	20	20	.	1	1.95	0.6	30.75	3.7	30.9	5.71	36.61	2	1
59	8	20	20	.	1	1.95	0.6	30.75	3.7	30.9	5.71	36.61	2	1
59	16	20	20	.	1	1.95	0.6	30.75	3.7	30.9	5.71	36.61	2	1
59	23.7101	.	.	14.7	0	1.93	0.6	30.75	3.7	30.9	5.71	36.61	2	1
59	24.24	20	20	.	1	1.93	0.6	30.75	3.7	30.9	5.71	36.61	2	1
59	26.4836	.	.	16	0	1.93	0.6	30.75	3.7	30.9	5.71	36.61	2	1
59	32.24	20	20	.	1	1.93	0.6	30.75	3.7	30.9	5.71	36.61	2	1
59	40.24	20	20	.	1	1.93	0.6	30.75	3.7	30.9	5.71	36.61	2	1
59	48.48	20	20	.	1	1.91	0.6	30.75	3.7	30.9	5.71	36.61	2	1
59	56.48	20	20	.	1	1.91	0.6	30.75	3.7	30.9	5.71	36.61	2	1
59	64.48	20	20	.	1	1.91	0.6	30.75	3.7	30.9	5.71	36.61	2	1
59	72.72	20	20	.	1	1.96	0.6	30.75	3.7	30.9	5.71	36.61	2	1
59	80.72	20	20	.	1	1.96	0.6	30.75	3.7	30.9	5.71	36.61	2	1
59	88.72	20	20	.	1	1.96	0.6	30.75	3.7	30.9	5.71	36.61	2	1
59	96.4124	.	.	5.3	0	1.95	0.6	30.75	3.7	30.9	5.71	36.61	2	1
59	96.96	20	20	.	1	1.95	0.6	30.75	3.7	30.9	5.71	36.61	2	1
59	98.3435	.	.	21	0	1.95	0.6	30.75	3.7	30.9	5.71	36.61	2	1
59	104.96	20	20	.	1	1.95	0.6	30.75	3.7	30.9	5.71	36.61	2	1
59	112.96	20	20	.	1	1.95	0.6	30.75	3.7	30.9	5.71	36.61	2	1
59	121.2	20	20	.	1	2.03	0.6	30.75	3.7	30.9	5.71	36.61	2	1
59	129.2	20	20	.	1	2.03	0.6	30.75	3.7	30.9	5.71	36.61	2	1
59	137.2	20	20	.	1	2.03	0.6	30.75	3.7	30.9	5.71	36.61	2	1
59	145.44	20	20	.	1	1.97	0.6	30.75	3.7	30.9	5.71	36.61	2	1
59	153.44	20	20	.	1	1.97	0.6	30.75	3.7	30.9	5.71	36.61	2	1
59	161.44	20	20	.	1	1.97	0.6	30.75	3.7	30.9	5.71	36.61	2	1
59	169.68	20	20	.	1	1.94	0.6	30.75	3.7	30.9	5.71	36.61	2	1
59	177.68	20	20	.	1	1.94	0.6	30.75	3.7	30.9	5.71	36.61	2	1
59	185.68	20	20	.	1	1.94	0.6	30.75	3.7	30.9	5.71	36.61	2	1
59	193.92	20	20	.	1	2.01	0.6	30.75	3.7	30.9	5.71	36.61	2	1
59	201.92	20	20	.	1	2.01	0.6	30.75	3.7	30.9	5.71	36.61	2	1
59	209.92	20	20	.	1	2.01	0.6	30.75	3.7	30.9	5.71	36.61	2	1
59	229.452	.	.	1.6	0	2.05	0.42	43.92857143	3.3	30.9	5.71	36.61	2	1
59	230.16	30	30	.	1	2.05	0.42	43.92857143	3.3	30.9	5.71	36.61	2	1
59	231.3704	.	.	18.4	0	2.05	0.42	43.92857143	3.3	30.9	5.71	36.61	2	1
60	0	16	16	.	1	1.59	0.4	43.875	3.3	34.9	3.86	38.76	2	0
60	8	16	16	.	1	1.59	0.4	43.875	3.3	34.9	3.86	38.76	2	0
60	16	16	16	.	1	1.59	0.4	43.875	3.3	34.9	3.86	38.76	2	0
60	24.24	16	16	.	1	1.54	0.4	43.875	3.3	34.9	3.86	38.76	2	0
60	32.24	16	16	.	1	1.54	0.4	43.875	3.3	34.9	3.86	38.76	2	0
60	32.3439	.	.	7.4	0	1.54	0.4	43.875	3.3	34.9	3.86	38.76	2	0
60	33.24	.	.	11.5	0	1.54	0.4	43.875	3.3	34.9	3.86	38.76	2	0
60	40.24	16	16	.	1	1.54	0.4	43.875	3.3	34.9	3.86	38.76	2	0
60	48.48	16	16	.	1	1.57	0.4	43.875	3.3	34.9	3.86	38.76	2	0
60	56.48	16	16	.	1	1.57	0.4	43.875	3.3	34.9	3.86	38.76	2	0
60	64.48	16	16	.	1	1.57	0.4	43.875	3.3	34.9	3.86	38.76	2	0
60	72.72	16	16	.	1	1.6	0.4	43.875	3.3	34.9	3.86	38.76	2	0
60	80.72	16	16	.	1	1.6	0.4	43.875	3.3	34.9	3.86	38.76	2	0
60	88.72	16	16	.	1	1.6	0.4	43.875	3.3	34.9	3.86	38.76	2	0
60	96.96	16	16	.	1	1.62	0.4	43.875	3.3	34.9	3.86	38.76	2	0
60	104.96	16	16	.	1	1.62	0.4	43.875	3.3	34.9	3.86	38.76	2	0
60	112.96	16	16	.	1	1.62	0.4	43.875	3.3	34.9	3.86	38.76	2	0
60	120.6316	.	.	9.5	0	1.66	0.4	43.875	2.9	34.9	3.86	38.76	2	0
60	121.2	16	16	.	1	1.66	0.4	43.875	2.9	34.9	3.86	38.76	2	0
60	123.2928	.	.	15.2	0	1.66	0.4	43.875	2.9	34.9	3.86	38.76	2	0
60	129.2	16	16	.	1	1.66	0.4	43.875	2.9	34.9	3.86	38.76	2	0
60	137.2	16	16	.	1	1.66	0.4	43.875	2.9	34.9	3.86	38.76	2	0
60	145.44	16	16	.	1	1.68	0.4	43.875	2.9	34.9	3.86	38.76	2	0
60	153.44	16	16	.	1	1.68	0.4	43.875	2.9	34.9	3.86	38.76	2	0
60	161.44	16	16	.	1	1.68	0.4	43.875	2.9	34.9	3.86	38.76	2	0
60	169.68	16	16	.	1	1.66	0.4	43.875	2.9	34.9	3.86	38.76	2	0
60	177.68	16	16	.	1	1.66	0.4	43.875	2.9	34.9	3.86	38.76	2	0
60	185.68	16	16	.	1	1.66	0.4	43.875	2.9	34.9	3.86	38.76	2	0
60	193.92	16	16	.	1	1.66	0.4	43.875	2.9	34.9	3.86	38.76	2	0
60	201.92	16	16	.	1	1.66	0.4	43.875	2.9	34.9	3.86	38.76	2	0
60	209.92	16	16	.	1	1.66	0.4	43.875	2.9	34.9	3.86	38.76	2	0
60	218.16	16	16	.	1	1.72	0.4	43.875	2.9	34.9	3.86	38.76	2	0
60	227.51	16	16	.	1	1.72	0.4	43.875	2.9	34.9	3.86	38.76	2	0
60	234.16	16	16	.	1	1.72	0.4	43.875	2.9	34.9	3.86	38.76	2	0
60	242.4	16	16	.	1	1.93	0.4	43.875	2.9	34.9	3.86	38.76	2	0
60	250.4	16	16	.	1	1.93	0.4	43.875	2.9	34.9	3.86	38.76	2	0
60	258.4	16	16	.	1	1.93	0.4	43.875	2.9	34.9	3.86	38.76	2	0
60	266.64	16	16	.	1	2	0.4	43.875	2.9	34.9	3.86	38.76	2	0
60	274.64	16	16	.	1	2	0.4	43.875	2.9	34.9	3.86	38.76	2	0
60	282.64	16	16	.	1	2	0.4	43.875	2.9	34.9	3.86	38.76	2	0
60	290.88	16	16	.	1	2.04	0.4	43.875	2.9	34.9	3.86	38.76	2	0
60	298.88	16	16	.	1	2.04	0.4	43.875	2.9	34.9	3.86	38.76	2	0
60	306.88	16	16	.	1	2.04	0.4	43.875	2.9	34.9	3.86	38.76	2	0
60	315.12	16	16	.	1	2.04	3.6	5.25	2.6	34.9	3.86	38.76	2	0
60	315.5159	.	.	124.4	0	2.04	3.98	4.748743719	2.7	34.9	3.86	38.76	2	0
60	323.12	16	16	.	1	2.04	3.98	4.748743719	2.7	34.9	3.86	38.76	2	0
60	330.554	.	.	88.3	0	2.04	3.98	4.748743719	2.7	34.9	3.86	38.76	2	0
60	331.12	20	20	.	1	2.04	3.98	4.748743719	2.7	34.9	3.86	38.76	2	0
60	332.9255	.	.	100.2	0	2.13	3.98	4.748743719	2.7	34.9	3.86	38.76	2	0
60	395.84	20	20	.	1	2.14	3.98	4.748743719	2.7	34.9	3.86	38.76	2	0
60	416.2825	.	.	67	0	2.06	5.15	3.669902913	2.9	34.9	3.86	38.76	2	0
60	420.08	20	20	.	1	2.06	5.15	3.669902913	2.9	34.9	3.86	38.76	2	0
60	444.32	20	20	.	1	1.86	5.15	3.669902913	2.9	34.9	3.86	38.76	2	0
60	469.5849	.	.	27.2	0	1.71	4.7	4.021276596	3.7	34.9	3.86	38.76	2	0
60	472.56	20	20	.	1	1.71	4.7	4.021276596	3.7	34.9	3.86	38.76	2	0
60	537.28	20	20	.	1	1.7	4.7	4.021276596	3.7	34.9	3.86	38.76	2	0
60	560.5308	.	.	28.8	0	1.57	4.26	4.436619718	4.2	34.9	3.86	38.76	2	0
61	0	12	12	.	1	1.31	0.9	16	0.7	25	6.14	31.14	2	0
61	12.24	12	12	.	1	1.31	0.9	16	0.7	25	6.14	31.14	2	0
61	24.24	12	12	.	1	1.31	0.9	16	0.7	25	6.14	31.14	2	0
61	36.48	12	12	.	1	1.26	0.9	16	0.7	25	6.14	31.14	2	0
61	48.48	12	12	.	1	1.26	0.9	16	0.7	25	6.14	31.14	2	0
61	59.8012	.	.	10.6	0	1.36	0.9	16	2.9	25	6.14	31.14	2	0
61	60.72	12	12	.	1	1.36	0.9	16	2.9	25	6.14	31.14	2	0
61	61.7747	.	.	26.7	0	1.36	0.9	16	2.9	25	6.14	31.14	2	0
61	72.72	12	12	.	1	1.36	0.9	16	2.9	25	6.14	31.14	2	0
61	84.96	12	12	.	1	1.46	0.9	16	2.9	25	6.14	31.14	2	0
61	96.96	12	12	.	1	1.46	0.9	16	2.9	25	6.14	31.14	2	0
61	109.2	12	12	.	1	1.45	0.9	16	2.9	25	6.14	31.14	2	0
61	121.2	12	12	.	1	1.45	0.9	16	2.9	25	6.14	31.14	2	0
61	132.74	.	.	10.9	0	1.45	0.9	16	2.9	25	6.14	31.14	2	0
61	133.44	12	12	.	1	1.45	0.9	16	2.9	25	6.14	31.14	2	0
61	135.44	.	.	26.5	0	1.45	0.9	16	2.9	25	6.14	31.14	2	0
61	145.44	12	12	.	1	1.45	0.9	16	2.9	25	6.14	31.14	2	0
61	157.68	12	12	.	1	1.45	0.8	18	2.9	25	6.14	31.14	2	0
61	169.68	12	12	.	1	1.45	0.8	18	2.9	25	6.14	31.14	2	0
61	181.92	12	12	.	1	1.38	0.8	18	2.9	25	6.14	31.14	2	0
61	193.92	12	12	.	1	1.38	0.8	18	2.9	25	6.14	31.14	2	0
61	206.16	12	12	.	1	1.5	0.8	18	2.9	25	6.14	31.14	2	0
61	218.16	12	12	.	1	1.5	0.8	18	2.9	25	6.14	31.14	2	0
61	229.7	.	.	8.9	0	1.5	0.71	20.28169014	2.8	25	6.14	31.14	2	0
61	230.4	12	12	.	1	1.5	0.71	20.28169014	2.8	25	6.14	31.14	2	0
61	231.7	.	.	22.3	0	1.5	0.71	20.28169014	2.8	25	6.14	31.14	2	0
61	242.4	12	12	.	1	1.5	0.71	20.28169014	2.8	25	6.14	31.14	2	0
61	254.64	12	12	.	1	1.5	0.71	20.28169014	2.8	25	6.14	31.14	2	0
61	266.64	12	12	.	1	1.5	0.71	20.28169014	2.8	25	6.14	31.14	2	0
61	278.88	12	12	.	1	1.57	0.71	20.28169014	2.8	25	6.14	31.14	2	0
61	290.88	12	12	.	1	1.57	0.71	20.28169014	2.8	25	6.14	31.14	2	0
61	302.42	.	.	12.2	0	1.57	0.66	21.81818182	2.7	25	6.14	31.14	2	0
61	303.12	12	12	.	1	1.57	0.66	21.81818182	2.7	25	6.14	31.14	2	0
61	305.12	.	.	13.6	0	1.57	0.66	21.81818182	2.7	25	6.14	31.14	2	0
61	315.12	12	12	.	1	1.57	0.66	21.81818182	2.7	25	6.14	31.14	2	0
62	0	75	75	.	1	0.74	0.86	16.74418605	2.5	25.9	1.43	27.33	1	0
62	48.48	7	7	.	1	0.75	0.86	16.74418605	2.5	25.9	1.43	27.33	1	0
62	72.72	7	7	.	1	0.78	0.86	16.74418605	2.5	25.9	1.43	27.33	1	0
62	96.0736	.	.	10.6	0	0.78	0.86	16.74418605	2.5	25.9	1.43	27.33	1	0
62	96.96	7	7	.	1	0.78	0.86	16.74418605	2.5	25.9	1.43	27.33	1	0
62	98.2946	.	.	22.7	0	0.78	0.86	16.74418605	2.5	25.9	1.43	27.33	1	0
62	199.92	9	9	.	1	0.85	0.65	22.15384615	2.3	25.9	1.43	27.33	1	0
62	211.92	9	9	.	1	0.85	0.65	22.15384615	2.3	25.9	1.43	27.33	1	0
62	224.16	9	9	.	1	0.88	0.65	22.15384615	2.3	25.9	1.43	27.33	1	0
62	236.16	9	9	.	1	0.88	0.65	22.15384615	2.3	25.9	1.43	27.33	1	0
62	248.4	9	9	.	1	0.95	0.65	22.15384615	2.3	25.9	1.43	27.33	1	0
62	260.4	9	9	.	1	0.95	0.65	22.15384615	2.3	25.9	1.43	27.33	1	0
62	272.64	9	9	.	1	0.91	0.65	22.15384615	2.3	25.9	1.43	27.33	1	0
62	284.64	9	9	.	1	0.91	0.65	22.15384615	2.3	25.9	1.43	27.33	1	0
62	296.88	9	9	.	1	0.91	0.65	22.15384615	2.3	25.9	1.43	27.33	1	0
62	308.88	9	9	.	1	0.91	0.65	22.15384615	2.3	25.9	1.43	27.33	1	0
62	321.12	9	9	.	1	0.99	0.65	22.15384615	2.3	25.9	1.43	27.33	1	0
62	333.12	10	10	.	1	0.99	0.65	22.15384615	2.3	25.9	1.43	27.33	1	0
62	345.36	10	10	.	1	0.95	0.65	22.15384615	2.3	25.9	1.43	27.33	1	0
62	357.36	10	10	.	1	0.95	0.65	22.15384615	2.3	25.9	1.43	27.33	1	0
62	368.9	.	.	15.8	0	0.95	0.69	20.86956522	2.5	25.9	1.43	27.33	1	0
62	369.6	10	10	.	1	0.95	0.69	20.86956522	2.5	25.9	1.43	27.33	1	0
62	371.6	.	.	22.9	0	0.95	0.69	20.86956522	2.5	25.9	1.43	27.33	1	0
62	381.6	10	10	.	1	0.95	0.69	20.86956522	2.5	25.9	1.43	27.33	1	0
62	393.84	10	10	.	1	0.95	0.69	20.86956522	2.5	25.9	1.43	27.33	1	0
62	405.84	10	10	.	1	0.95	0.69	20.86956522	2.5	25.9	1.43	27.33	1	0
62	418.08	10	10	.	1	1.06	0.69	20.86956522	2.5	25.9	1.43	27.33	1	0
62	430.08	10	10	.	1	1.06	0.69	20.86956522	2.5	25.9	1.43	27.33	1	0
62	442.32	10	10	.	1	1.03	0.69	20.86956522	2.5	25.9	1.43	27.33	1	0
62	454.32	10	10	.	1	1.03	0.69	20.86956522	2.5	25.9	1.43	27.33	1	0
62	466.56	10	10	.	1	1.04	0.69	20.86956522	2.5	25.9	1.43	27.33	1	0
62	478.56	10	10	.	1	1.04	0.69	20.86956522	2.5	25.9	1.43	27.33	1	0
62	805.92	10	10	.	1	1.31	0.69	20.86956522	2.5	25.9	1.43	27.33	1	0
62	817.92	10	10	.	1	1.31	0.69	20.86956522	2.5	25.9	1.43	27.33	1	0
62	830.16	10	10	.	1	1.34	0.69	20.86956522	2.5	25.9	1.43	27.33	1	0
62	842.16	10	10	.	1	1.34	0.69	20.86956522	2.5	25.9	1.43	27.33	1	0
62	854.4	10	10	.	1	1.3	0.69	20.86956522	2.5	25.9	1.43	27.33	1	0
62	866.4	10	10	.	1	1.3	0.69	20.86956522	2.5	25.9	1.43	27.33	1	0
62	878.64	10	10	.	1	1.35	0.69	20.86956522	2.5	25.9	1.43	27.33	1	0
62	890.64	10	10	.	1	1.35	0.69	20.86956522	2.5	25.9	1.43	27.33	1	0
62	902.88	10	10	.	1	1.3	0.69	20.86956522	2.5	25.9	1.43	27.33	1	0
62	914.88	10	10	.	1	1.3	0.69	20.86956522	2.5	25.9	1.43	27.33	1	0
62	927.12	10	10	.	1	1.42	0.69	20.86956522	2.5	25.9	1.43	27.33	1	0
62	939.12	10	10	.	1	1.42	0.69	20.86956522	2.5	25.9	1.43	27.33	1	0
62	951.36	10	10	.	1	1.42	0.3	48	2.5	25.9	1.43	27.33	1	0
62	962.66	.	.	4	0	1.37	0.3	48	2.5	25.9	1.43	27.33	1	0
62	963.36	10	10	.	1	1.42	0.3	48	2.5	25.9	1.43	27.33	1	0
62	965.36	.	.	29.7	0	1.37	0.3	48	2.5	25.9	1.43	27.33	1	0
62	1153.28	17	17	.	1	1.72	0.3	48	2.5	25.9	1.43	27.33	1	0
62	1161.28	17	17	.	1	1.72	0.3	48	2.5	25.9	1.43	27.33	1	0
62	1169.52	17	17	.	1	1.62	0.3	48	2.5	25.9	1.43	27.33	1	0
62	1605.84	15	15	.	1	1.67	0.3	48	2.5	25.9	1.43	27.33	1	0
62	1613.84	15	15	.	1	1.67	0.3	48	2.5	25.9	1.43	27.33	1	0
62	1621.84	15	15	.	1	1.67	0.3	48	2.5	25.9	1.43	27.33	1	0
62	1630.08	15	15	.	1	1.62	0.3	48	2.5	25.9	1.43	27.33	1	0
62	1638.08	15	15	.	1	1.62	0.3	48	2.5	25.9	1.43	27.33	1	0
62	1646.08	15	15	.	1	1.62	0.3	48	2.5	25.9	1.43	27.33	1	0
62	1654.32	15	15	.	1	1.74	0.3	48	2.5	25.9	1.43	27.33	1	0
62	1662.32	15	15	.	1	1.74	0.3	48	2.5	25.9	1.43	27.33	1	0
62	1670.32	15	15	.	1	1.74	0.3	48	2.5	25.9	1.43	27.33	1	0
62	1678.56	15	15	.	1	1.71	0.3	48	2.5	25.9	1.43	27.33	1	0
62	1686.56	15	15	.	1	1.71	0.3	48	2.5	25.9	1.43	27.33	1	0
62	1694.56	15	15	.	1	1.71	0.3	48	2.5	25.9	1.43	27.33	1	0
62	1702.8	15	15	.	1	1.75	0.3	48	2.5	25.9	1.43	27.33	1	0
62	1710.8	15	15	.	1	1.75	0.3	48	2.5	25.9	1.43	27.33	1	0
62	1718.8	15	15	.	1	1.75	0.3	48	2.5	25.9	1.43	27.33	1	0
62	1727.04	15	15	.	1	1.73	0.3	48	2.5	25.9	1.43	27.33	1	0
62	1734.1635	.	.	42	0	1.73	0.3	48	2.5	25.9	1.43	27.33	1	0
62	1735.04	15	15	.	1	1.73	0.3	48	2.5	25.9	1.43	27.33	1	0
62	1737.1313	.	.	51.4	0	1.73	0.3	48	2.5	25.9	1.43	27.33	1	0
62	1743.04	15	15	.	1	1.73	0.3	48	2.5	25.9	1.43	27.33	1	0
62	1751.28	15	15	.	1	1.7	0.3	48	2.5	25.9	1.43	27.33	1	0
62	1759.28	15	15	.	1	1.7	0.3	48	2.5	25.9	1.43	27.33	1	0
62	1767.28	15	15	.	1	1.7	0.3	48	2.5	25.9	1.43	27.33	1	0
62	1775.52	15	15	.	1	1.71	0.3	48	2.5	25.9	1.43	27.33	1	0
62	1783.52	15	15	.	1	1.71	0.3	48	2.5	25.9	1.43	27.33	1	0
62	1791.52	15	15	.	1	1.71	0.3	48	2.5	25.9	1.43	27.33	1	0
62	1799.76	15	15	.	1	1.71	0.3	48	2.5	25.9	1.43	27.33	1	0
62	1807.76	15	15	.	1	1.71	0.3	48	2.5	25.9	1.43	27.33	1	0
62	1815.76	15	15	.	1	1.71	0.3	48	2.5	25.9	1.43	27.33	1	0
62	1840	15	15	.	1	1.67	0.3	48	2.5	25.9	1.43	27.33	1	0
62	1848.24	15	15	.	1	1.72	0.78	18.46153846	3.1	25.9	1.43	27.33	1	0
62	1856.24	15	15	.	1	1.72	0.78	18.46153846	3.1	25.9	1.43	27.33	1	0
62	1864.24	15	15	.	1	1.72	0.78	18.46153846	3.1	25.9	1.43	27.33	1	0
62	1879.6321	.	.	15.6	0	1.74	0.78	18.46153846	3.1	25.9	1.43	27.33	1	0
62	1880.48	15	15	.	1	1.74	0.78	18.46153846	3.1	25.9	1.43	27.33	1	0
62	1904.72	15	15	.	1	1.78	0.78	18.46153846	3.1	25.9	1.43	27.33	1	0
62	2308.8	17	17	.	1	1.71	0.78	18.46153846	3.1	25.9	1.43	27.33	1	0
62	2316.8	17	17	.	1	1.71	0.78	18.46153846	3.1	25.9	1.43	27.33	1	0
62	2324.8	17	17	.	1	1.71	0.78	18.46153846	3.1	25.9	1.43	27.33	1	0
62	2333.04	17	17	.	1	1.7	0.78	18.46153846	3.1	25.9	1.43	27.33	1	0
62	2341.04	17	17	.	1	1.7	0.78	18.46153846	3.1	25.9	1.43	27.33	1	0
62	2349.04	17	17	.	1	1.7	0.78	18.46153846	3.1	25.9	1.43	27.33	1	0
62	2357.28	17	17	.	1	1.73	0.46	31.30434783	3.6	25.9	1.43	27.33	1	0
62	2365.28	17	17	.	1	1.73	0.46	31.30434783	3.6	25.9	1.43	27.33	1	0
62	2373.28	17	17	.	1	1.73	0.46	31.30434783	3.6	25.9	1.43	27.33	1	0
62	2381.52	17	17	.	1	1.66	0.46	31.30434783	3.6	25.9	1.43	27.33	1	0
62	2389.52	17	17	.	1	1.66	0.46	31.30434783	3.6	25.9	1.43	27.33	1	0
62	2396.9024	.	.	28.4	0	1.66	0.46	31.30434783	3.6	25.9	1.43	27.33	1	0
62	2397.52	17	17	.	1	1.66	0.46	31.30434783	3.6	25.9	1.43	27.33	1	0
62	2399.0014	.	.	43.3	0	1.75	0.46	31.30434783	3.6	25.9	1.43	27.33	1	0
65	0	21	21	.	1	1.96	0.72	24.375	2.9	28.3	6.29	34.59	2	0
65	5	21	21	.	1	2.09	0.72	24.375	2.9	28.3	6.29	34.59	2	0
65	13	21	21	.	1	2.09	0.72	24.375	2.9	28.3	6.29	34.59	2	0
65	21.24	21	21	.	1	1.96	0.69	25.43478261	3.1	28.3	6.29	34.59	2	0
65	29.24	21	21	.	1	1.96	0.69	25.43478261	3.1	28.3	6.29	34.59	2	0
65	37.24	21	21	.	1	1.96	0.69	25.43478261	3.1	28.3	6.29	34.59	2	0
65	45.48	21	21	.	1	1.91	0.69	25.43478261	3.1	28.3	6.29	34.59	2	0
65	53.48	21	21	.	1	1.91	0.69	25.43478261	3.1	28.3	6.29	34.59	2	0
65	61.48	21	21	.	1	2	0.69	25.43478261	3.1	28.3	6.29	34.59	2	0
65	66.9805	.	.	20.1	0	2.09	0.49	35.81632653	3.2	28.3	6.29	34.59	2	0
67	0	16	16	.	1	1.61	0.73	24.65753425	3.3	36	1.14	37.14	2	0
67	8	16	16	.	1	1.61	0.73	24.65753425	3.3	36	1.14	37.14	2	0
67	16	16	16	.	1	1.61	0.73	24.65753425	3.3	36	1.14	37.14	2	0
67	24.24	16	16	.	1	1.58	0.73	24.65753425	3.3	36	1.14	37.14	2	0
67	32.24	16	16	.	1	1.58	0.73	24.65753425	3.3	36	1.14	37.14	2	0
67	40.24	16	16	.	1	1.58	0.73	24.65753425	3.3	36	1.14	37.14	2	0
67	47.7955	.	.	13.8	0	1.55	0.47	38.29787234	2.4	36	1.14	37.14	2	0
67	48.48	16	16	.	1	1.55	0.47	38.29787234	2.4	36	1.14	37.14	2	0
67	49.48	.	.	28.1	0	1.55	0.47	38.29787234	2.4	36	1.14	37.14	2	0
67	56.48	16	16	.	1	1.55	0.47	38.29787234	2.4	36	1.14	37.14	2	0
67	64.48	16	16	.	1	1.55	0.47	38.29787234	2.4	36	1.14	37.14	2	0
67	72.72	16	16	.	1	1.52	0.47	38.29787234	2.4	36	1.14	37.14	2	0
67	387.84	16	16	.	1	1.5	0.41	43.90243902	3.3	36	1.14	37.14	2	0
67	395.84	16	16	.	1	1.52	0.41	43.90243902	3.3	36	1.14	37.14	2	0
67	403.84	16	16	.	1	1.52	0.41	43.90243902	3.3	36	1.14	37.14	2	0
67	412.08	16	16	.	1	1.49	0.41	43.90243902	3.3	36	1.14	37.14	2	0
67	420.08	16	16	.	1	1.49	0.41	43.90243902	3.3	36	1.14	37.14	2	0
67	428.08	16	16	.	1	1.5	0.41	43.90243902	3.3	36	1.14	37.14	2	0
67	436.32	16	16	.	1	1.47	0.41	43.90243902	3.3	36	1.14	37.14	2	0
67	444.32	16	16	.	1	1.47	0.41	43.90243902	3.3	36	1.14	37.14	2	0
67	452.32	16	16	.	1	1.49	0.41	43.90243902	3.3	36	1.14	37.14	2	0
67	460.56	16	16	.	1	1.48	0.41	43.90243902	3.3	36	1.14	37.14	2	0
67	468.56	16	16	.	1	1.48	0.41	43.90243902	3.3	36	1.14	37.14	2	0
67	476.56	16	16	.	1	1.47	0.41	43.90243902	3.3	36	1.14	37.14	2	0
67	1260.48	15	15	.	1	1.56	0.4	45	3.1	36	1.14	37.14	2	0
67	1268.48	15	15	.	1	1.56	0.4	45	3.1	36	1.14	37.14	2	0
67	1276.48	16	16	.	1	1.48	0.4	45	3.1	36	1.14	37.14	2	0
67	1284.72	15	15	.	1	1.53	0.4	45	3.1	36	1.14	37.14	2	0
67	1292.72	15	15	.	1	1.53	0.4	45	3.1	36	1.14	37.14	2	0
67	1300.72	15	15	.	1	1.53	0.4	45	3.1	36	1.14	37.14	2	0
67	1308.96	15	15	.	1	1.55	0.4	45	3.1	36	1.14	37.14	2	0
67	1316.96	15	15	.	1	1.55	0.4	45	3.1	36	1.14	37.14	2	0
67	1324.96	15	15	.	1	1.55	0.4	45	3.1	36	1.14	37.14	2	0
67	1332.5127	.	.	11.9	0	1.59	0.41	43.90243902	3.3	36	1.14	37.14	2	0
67	1341.2	15	15	.	1	1.55	0.41	43.90243902	3.3	36	1.14	37.14	2	0
67	1349.2	15	15	.	1	1.55	0.41	43.90243902	3.3	36	1.14	37.14	2	0
67	1357.44	25	25	.	1	1.76	0.41	43.90243902	3.3	36	1.14	37.14	2	0
67	1365.44	25	25	.	1	1.76	0.41	43.90243902	3.3	36	1.14	37.14	2	0
67	1373.44	25	25	.	1	1.76	0.41	43.90243902	3.3	36	1.14	37.14	2	0
67	1381.68	25	25	.	1	1.82	0.41	43.90243902	3.3	36	1.14	37.14	2	0
67	1389.68	25	25	.	1	1.82	0.41	43.90243902	3.3	36	1.14	37.14	2	0
67	1397.68	25	25	.	1	1.82	0.41	43.90243902	3.3	36	1.14	37.14	2	0
67	1405.92	25	25	.	1	1.86	0.41	43.90243902	3.3	36	1.14	37.14	2	0
67	1413.92	25	25	.	1	1.86	0.41	43.90243902	3.3	36	1.14	37.14	2	0
67	1421.92	25	25	.	1	1.86	0.41	43.90243902	3.3	36	1.14	37.14	2	0
67	1429.4825	.	.	15.8	0	1.82	0.16	140.625	3.4	36	1.14	37.14	2	0
67	1430.16	25	25	.	1	1.82	0.16	140.625	3.4	36	1.14	37.14	2	0
67	1431.2517	.	.	16.9	0	1.82	0.16	140.625	3.4	36	1.14	37.14	2	0
67	1438.16	25	25	.	1	1.82	0.16	140.625	3.4	36	1.14	37.14	2	0
67	1446.16	25	25	.	1	1.82	0.16	140.625	3.4	36	1.14	37.14	2	0
67	1453.8454	.	.	11.7	0	1.79	0.16	140.625	3.4	36	1.14	37.14	2	0
67	1453.9025	.	.	12	0	1.79	0.16	140.625	3.4	36	1.14	37.14	2	0
67	1454.4	25	25	.	1	1.79	0.16	140.625	3.4	36	1.14	37.14	2	0
67	1462.4	25	25	.	1	1.79	0.16	140.625	3.4	36	1.14	37.14	2	0
67	1470.4	25	25	.	1	1.79	0.16	140.625	3.4	36	1.14	37.14	2	0
67	1478.64	25	25	.	1	1.86	0.21	107.1428571	3.3	36	1.14	37.14	2	0
67	1486.64	25	25	.	1	1.86	0.21	107.1428571	3.3	36	1.14	37.14	2	0
67	1494.64	25	25	.	1	1.86	0.21	107.1428571	3.3	36	1.14	37.14	2	0
67	1502.88	25	25	.	1	1.83	0.21	107.1428571	3.3	36	1.14	37.14	2	0
67	1510.88	25	25	.	1	1.83	0.21	107.1428571	3.3	36	1.14	37.14	2	0
67	1518.88	25	25	.	1	1.83	0.21	107.1428571	3.3	36	1.14	37.14	2	0
67	1527.12	25	25	.	1	1.93	0.21	107.1428571	3.3	36	1.14	37.14	2	0
67	1535.12	25	25	.	1	1.93	0.21	107.1428571	3.3	36	1.14	37.14	2	0
67	1543.12	25	25	.	1	1.93	0.21	107.1428571	3.3	36	1.14	37.14	2	0
67	1551.36	25	25	.	1	1.95	0.21	107.1428571	3.3	36	1.14	37.14	2	0
67	1559.36	25	25	.	1	1.95	0.21	107.1428571	3.3	36	1.14	37.14	2	0
67	1567.36	25	25	.	1	1.95	0.21	107.1428571	3.3	36	1.14	37.14	2	0
67	1575.6	25	25	.	1	1.97	0.21	107.1428571	3.3	36	1.14	37.14	2	0
67	1583.6	25	25	.	1	1.97	0.21	107.1428571	3.3	36	1.14	37.14	2	0
67	1591.6	25	25	.	1	1.97	0.21	107.1428571	3.3	36	1.14	37.14	2	0
67	1599.84	25	25	.	1	2.03	0.21	107.1428571	3.3	36	1.14	37.14	2	0
67	1607.84	25	25	.	1	2.03	0.21	107.1428571	3.3	36	1.14	37.14	2	0
67	1615.84	25	25	.	1	2.03	0.21	107.1428571	3.3	36	1.14	37.14	2	0
67	1721.04	20	20	.	1	2.22	0.21	107.1428571	3.3	36	1.14	37.14	2	0
67	1729.04	20	20	.	1	2.22	0.21	107.1428571	3.3	36	1.14	37.14	2	0
67	1737.04	20	20	.	1	2.22	0.21	107.1428571	3.3	36	1.14	37.14	2	0
67	1745.28	20	20	.	1	2.23	0.21	107.1428571	3.3	36	1.14	37.14	2	0
67	1753.28	20	20	.	1	2.23	0.21	107.1428571	3.3	36	1.14	37.14	2	0
67	1761.28	20	20	.	1	2.23	0.21	107.1428571	3.3	36	1.14	37.14	2	0
67	1769.52	20	20	.	1	2.2	0.21	107.1428571	3.3	36	1.14	37.14	2	0
67	1777.52	20	20	.	1	2.2	0.21	107.1428571	3.3	36	1.14	37.14	2	0
67	1785.52	20	20	.	1	2.2	0.21	107.1428571	3.3	36	1.14	37.14	2	0
67	1793.2322	.	.	6.2	0	2.24	0.4	56.25	3.7	36	1.14	37.14	2	0
67	1793.76	20	20	.	1	2.2	0.4	56.25	3.7	36	1.14	37.14	2	0
67	1795.9123	.	.	10.4	0	2.24	0.4	56.25	3.7	36	1.14	37.14	2	0
67	1801.76	20	20	.	1	2.2	0.4	56.25	3.7	36	1.14	37.14	2	0
67	1809.76	20	20	.	1	2.2	0.4	56.25	3.7	36	1.14	37.14	2	0
67	8847.6	15	15	.	1	1.59	0.4	45	3.7	36	1.14	37.14	2	0
67	8873.8844	.	.	27.5	0	1.59	0.4	45	3.7	36	1.14	37.14	2	0
67	8904.08	15	15	.	1	1.59	0.4	45	3.7	36	1.14	37.14	2	0
67	8936.32	15	15	.	1	1.59	0.4	45	3.7	36	1.14	37.14	2	0
67	8944.56	15	15	.	1	1.6	0.4	45	3.7	36	1.14	37.14	2	0
67	8976.8	15	15	.	1	1.6	0.4	45	3.7	36	1.14	37.14	2	0
67	9009.04	15	15	.	1	1.6	0.4	45	3.7	36	1.14	37.14	2	0
67	9017.28	15	15	.	1	1.59	0.4	45	3.7	36	1.14	37.14	2	0
67	9049.52	15	15	.	1	1.59	0.4	45	3.7	36	1.14	37.14	2	0
67	9081.76	15	15	.	1	1.59	0.4	45	3.7	36	1.14	37.14	2	0
67	9090	15	15	.	1	1.7	0.4	45	3.7	36	1.14	37.14	2	0
67	9122.24	15	15	.	1	1.7	0.4	45	3.7	36	1.14	37.14	2	0
67	9154.48	15	15	.	1	1.7	0.4	45	3.7	36	1.14	37.14	2	0
67	9178.72	20	20	.	1	1.9	0.4	45	3.1	36	1.14	37.14	2	0
67	9235.44	20	20	.	1	1.99	0.4	45	3.1	36	1.14	37.14	2	0
67	9267.68	20	20	.	1	1.99	0.4	45	3.1	36	1.14	37.14	2	0
67	9299.2828	.	.	7.4	0	1.99	0.4	45	3.1	36	1.14	37.14	2	0
67	9324.16	20	20	.	1	1.99	0.4	45	3.1	36	1.14	37.14	2	0
67	9348.7255	.	.	25.9	0	1.99	0.4	45	3.1	36	1.14	37.14	2	0
68	0	14	14	.	1	1.37	0.35	63	3.9	27.3	6.57	33.87	1	0
68	8	15	15	.	1	1.37	0.35	63	3.9	27.3	6.57	33.87	1	0
68	16	16	16	.	1	1.37	0.35	63	3.9	27.3	6.57	33.87	1	0
68	24.24	17	17	.	1	1.4	0.35	63	3.9	27.3	6.57	33.87	1	0
68	32.24	18	18	.	1	1.4	0.35	63	3.9	27.3	6.57	33.87	1	0
68	40.24	19	19	.	1	1.4	0.35	63	3.9	27.3	6.57	33.87	1	0
68	48.48	20	20	.	1	1.41	0.35	63	3.9	27.3	6.57	33.87	1	0
68	56.48	21	21	.	1	1.41	0.35	63	3.9	27.3	6.57	33.87	1	0
68	63.7623	.	.	7.8	0	1.41	0.35	63	3.9	27.3	6.57	33.87	1	0
68	64.48	23	23	.	1	1.41	0.35	63	3.9	27.3	6.57	33.87	1	0
68	66.082	.	.	25.2	0	1.4	0.35	63	3.9	27.3	6.57	33.87	1	0
68	72.72	24	24	.	1	1.4	0.35	63	3.9	27.3	6.57	33.87	1	0
68	80.72	25	25	.	1	1.4	0.35	63	3.9	27.3	6.57	33.87	1	0
68	88.72	26	26	.	1	1.4	0.35	63	3.9	27.3	6.57	33.87	1	0
69	0	10	10	.	1	0.97	1.58	10.53797468	3	28.2	2.71	30.91	2	1
69	8.24	10	10	.	1	0.94	1.58	10.53797468	3	28.2	2.71	30.91	2	1
69	16.24	10	10	.	1	0.94	1.58	10.53797468	3	28.2	2.71	30.91	2	1
69	24.24	10	10	.	1	0.94	1.58	10.53797468	3	28.2	2.71	30.91	2	1
69	31.7044	.	.	31.9	0	1.03	1.32	12.61363636	3.1	28.2	2.71	30.91	2	1
69	32.48	10	10	.	1	1.03	1.32	12.61363636	3.1	28.2	2.71	30.91	2	1
69	34.7933	.	.	47.4	0	1.03	1.32	12.61363636	3.1	28.2	2.71	30.91	2	1
69	40.48	5	5	.	1	1.03	1.32	12.61363636	3.1	28.2	2.71	30.91	2	1
69	48.48	5	5	.	1	1.03	1.32	12.61363636	3.1	28.2	2.71	30.91	2	1
69	56.72	5	5	.	1	1.03	1.32	12.61363636	3.1	28.2	2.71	30.91	2	1
69	64.72	5	5	.	1	1.03	1.32	12.61363636	3.1	28.2	2.71	30.91	2	1
69	72.72	5	5	.	1	1.03	1.32	12.61363636	3.1	28.2	2.71	30.91	2	1
69	80.96	5	5	.	1	1.04	1.32	12.61363636	3.1	28.2	2.71	30.91	2	1
69	88.96	5	5	.	1	1.04	1.32	12.61363636	3.1	28.2	2.71	30.91	2	1
69	96.96	5	5	.	1	1.04	1.32	12.61363636	3.1	28.2	2.71	30.91	2	1
69	104.5	.	.	25.4	0	1.04	1.84	9.048913043	3.5	28.2	2.71	30.91	2	1
69	105.2	5	5	.	1	1.04	1.84	9.048913043	3.5	28.2	2.71	30.91	2	1
69	105.5	.	.	36.3	0	1.04	1.84	9.048913043	3.5	28.2	2.71	30.91	2	1
69	113.2	5	5	.	1	1.04	1.84	9.048913043	3.5	28.2	2.71	30.91	2	1
69	121.2	5	5	.	1	1.04	1.84	9.048913043	3.5	28.2	2.71	30.91	2	1
69	129.44	5	5	.	1	1.05	1.84	9.048913043	3.5	28.2	2.71	30.91	2	1
69	137.44	5	5	.	1	1.05	1.84	9.048913043	3.5	28.2	2.71	30.91	2	1
69	145.44	5	5	.	1	1.05	1.84	9.048913043	3.5	28.2	2.71	30.91	2	1
69	153.68	5	5	.	1	0.96	1.84	9.048913043	3.5	28.2	2.71	30.91	2	1
69	163.98	5	5	.	1	0.96	1.84	9.048913043	3.5	28.2	2.71	30.91	2	1
69	169.68	5	5	.	1	0.96	1.84	9.048913043	3.5	28.2	2.71	30.91	2	1
69	177.92	5	5	.	1	0.95	1.84	9.048913043	3.5	28.2	2.71	30.91	2	1
69	185.92	5	5	.	1	0.95	1.84	9.048913043	3.5	28.2	2.71	30.91	2	1
69	193.92	5	5	.	1	0.95	1.84	9.048913043	3.5	28.2	2.71	30.91	2	1
69	202.16	5	5	.	1	0.99	1.93	8.626943005	3.8	28.2	2.71	30.91	2	1
69	209.5524	.	.	29.5	0	0.99	1.93	8.626943005	3.8	28.2	2.71	30.91	2	1
69	210.16	5	5	.	1	0.99	1.93	8.626943005	3.8	28.2	2.71	30.91	2	1
69	212.1725	.	.	32.9	0	0.99	1.93	8.626943005	3.8	28.2	2.71	30.91	2	1
69	218.16	5	5	.	1	0.99	1.93	8.626943005	3.8	28.2	2.71	30.91	2	1
69	226.4	5	5	.	1	0.99	1.93	8.626943005	3.8	28.2	2.71	30.91	2	1
69	234.4	5	5	.	1	0.99	1.93	8.626943005	3.8	28.2	2.71	30.91	2	1
69	242.4	5	5	.	1	0.99	1.93	8.626943005	3.8	28.2	2.71	30.91	2	1
69	290.88	9	9	.	1	1	1.93	8.626943005	3.8	28.2	2.71	30.91	2	1
69	315.12	9	9	.	1	1.04	1.93	8.626943005	3.8	28.2	2.71	30.91	2	1
69	339.36	9	9	.	1	1.07	1.93	8.626943005	3.8	28.2	2.71	30.91	2	1
69	363.6	9	9	.	1	1.06	1.93	8.626943005	3.8	28.2	2.71	30.91	2	1
69	379.84	.	.	2.1	0	1.13	0.43	38.72093023	2.9	28.2	2.71	30.91	2	1
69	387.84	9	9	.	1	1.13	0.43	38.72093023	2.9	28.2	2.71	30.91	2	1
69	390.08	.	.	4.6	0	1.13	0.43	38.72093023	2.9	28.2	2.71	30.91	2	1
70	0	23	23	.	1	1.52	0.56	32.14285714	3.1	29.1	3.71	32.81	2	0
70	10.94	23	23	.	1	1.52	0.56	32.14285714	3.1	29.1	3.71	32.81	2	0
70	18.94	23	23	.	1	1.52	0.56	32.14285714	3.1	29.1	3.71	32.81	2	0
70	26.94	23	23	.	1	1.52	0.56	32.14285714	3.1	29.1	3.71	32.81	2	0
70	35.18	23	23	.	1	2	0.56	32.14285714	3.1	29.1	3.71	32.81	2	0
70	42.4512	.	.	23.6	0	2	0.56	32.14285714	3.1	29.1	3.71	32.81	2	0
70	43.18	23	23	.	1	2	0.56	32.14285714	3.1	29.1	3.71	32.81	2	0
70	43.48	.	.	49	0	2	0.56	32.14285714	3.1	29.1	3.71	32.81	2	0
70	51.18	23	23	.	1	2	0.56	32.14285714	3.1	29.1	3.71	32.81	2	0
70	59.42	23	23	.	1	1.51	0.78	23.07692308	3.7	29.1	3.71	32.81	2	0
70	67.42	23	23	.	1	1.51	0.78	23.07692308	3.7	29.1	3.71	32.81	2	0
70	75.42	23	23	.	1	1.51	0.78	23.07692308	3.7	29.1	3.71	32.81	2	0
70	83.66	18	18	.	1	1.47	0.78	23.07692308	3.7	29.1	3.71	32.81	2	0
70	91.66	18	18	.	1	1.47	0.78	23.07692308	3.7	29.1	3.71	32.81	2	0
70	99.66	18	18	.	1	1.47	0.78	23.07692308	3.7	29.1	3.71	32.81	2	0
70	107.9	18	18	.	1	1.49	0.78	23.07692308	3.7	29.1	3.71	32.81	2	0
70	115.9	18	18	.	1	1.49	0.78	23.07692308	3.7	29.1	3.71	32.81	2	0
70	123.9	18	18	.	1	1.49	0.78	23.07692308	3.7	29.1	3.71	32.81	2	0
70	132.14	18	18	.	1	1.56	0.78	23.07692308	3.7	29.1	3.71	32.81	2	0
70	140.14	18	18	.	1	1.56	0.78	23.07692308	3.7	29.1	3.71	32.81	2	0
70	148.14	18	18	.	1	1.56	0.78	23.07692308	3.7	29.1	3.71	32.81	2	0
70	156.38	18	18	.	1	1.48	0.78	23.07692308	3.7	29.1	3.71	32.81	2	0
70	164.38	18	18	.	1	1.48	0.78	23.07692308	3.7	29.1	3.71	32.81	2	0
70	172.38	18	18	.	1	1.48	0.78	23.07692308	3.7	29.1	3.71	32.81	2	0
70	180.62	18	18	.	1	1.48	0.78	23.07692308	3.7	29.1	3.71	32.81	2	0
70	188.62	18	18	.	1	1.48	0.78	23.07692308	3.7	29.1	3.71	32.81	2	0
70	196.62	18	18	.	1	1.48	0.78	23.07692308	3.7	29.1	3.71	32.81	2	0
70	204.86	18	18	.	1	1.51	0.78	23.07692308	3.7	29.1	3.71	32.81	2	0
70	212.86	18	18	.	1	1.51	0.78	23.07692308	3.7	29.1	3.71	32.81	2	0
70	220.86	18	18	.	1	1.51	0.78	23.07692308	3.7	29.1	3.71	32.81	2	0
70	229.1	18	18	.	1	1.54	0.4	45	3.2	29.1	3.71	32.81	2	0
70	237.1	18	18	.	1	1.54	0.4	45	3.2	29.1	3.71	32.81	2	0
70	245.1	18	18	.	1	1.54	0.4	45	3.2	29.1	3.71	32.81	2	0
70	252.425	.	.	21.9	0	1.57	0.4	45	3.2	29.1	3.71	32.81	2	0
70	253.34	18	18	.	1	1.54	0.4	45	3.2	29.1	3.71	32.81	2	0
70	255.6551	.	.	26.6	0	1.57	0.4	45	3.2	29.1	3.71	32.81	2	0
71	0	14	14	.	1	1.4	1.46	12.48287671	3.8	32.9	2.86	35.76	2	1
71	8.24	14	14	.	1	1.37	1.46	12.48287671	3.8	32.9	2.86	35.76	2	1
71	16.24	14	14	.	1	1.37	1.46	12.48287671	3.8	32.9	2.86	35.76	2	1
71	24.24	14	14	.	1	1.37	1.46	12.48287671	3.8	32.9	2.86	35.76	2	1
71	32.48	14	14	.	1	1.38	1.46	12.48287671	3.8	32.9	2.86	35.76	2	1
71	40.48	14	14	.	1	1.38	1.46	12.48287671	3.8	32.9	2.86	35.76	2	1
71	48.48	14	14	.	1	1.38	1.46	12.48287671	3.8	32.9	2.86	35.76	2	1
71	56.72	14	14	.	1	1.38	1.46	12.48287671	3.8	32.9	2.86	35.76	2	1
71	63.9649	.	.	74.4	0	1.33	1.46	12.48287671	3.8	32.9	2.86	35.76	2	1
71	64.72	14	14	.	1	1.38	1.46	12.48287671	3.8	32.9	2.86	35.76	2	1
71	65.02	.	.	82	0	1.33	1.46	12.48287671	3.8	32.9	2.86	35.76	2	1
73	0	41	41	.	1	4.25	0.75	28.8	2.6	40	2.57	42.57	1	0
73	5.7	41	41	.	1	4.25	0.75	28.8	2.6	40	2.57	42.57	1	0
73	13.7	41	41	.	1	4.25	0.75	28.8	2.6	40	2.57	42.57	1	0
73	21.7	41	41	.	1	4.25	0.75	28.8	2.6	40	2.57	42.57	1	0
73	29.94	41	41	.	1	4.25	0.75	28.8	2.6	40	2.57	42.57	1	0
73	37.94	41	41	.	1	4.25	0.75	28.8	2.6	40	2.57	42.57	1	0
73	45.94	41	41	.	1	4.25	0.75	28.8	2.6	40	2.57	42.57	1	0
73	54.18	41	41	.	1	4.22	0.75	28.8	2.6	40	2.57	42.57	1	0
73	62.18	41	41	.	1	4.22	0.75	28.8	2.6	40	2.57	42.57	1	0
73	70.18	41	41	.	1	4.22	0.75	28.8	2.6	40	2.57	42.57	1	0
73	71.4427	.	.	72.2	0	4.13	0.75	28.8	2.6	40	2.57	42.57	1	0
73	78.42	41	41	.	1	4.13	0.75	28.8	2.6	40	2.57	42.57	1	0
73	86.42	41	41	.	1	4.13	0.75	28.8	2.6	40	2.57	42.57	1	0
73	94.42	41	41	.	1	4.13	0.75	28.8	2.6	40	2.57	42.57	1	0
73	102.0358	.	.	11.5	0	4.16	0.55	39.27272727	2.8	40	2.57	42.57	1	0
74	0	14	14	.	1	1.35	0.53	25.47169811	2.7	24.9	7.43	32.33	2	1
74	8	14	14	.	1	1.35	0.53	25.47169811	2.7	24.9	7.43	32.33	2	1
74	16	14	14	.	1	1.35	0.53	25.47169811	2.7	24.9	7.43	32.33	2	1
74	24.24	14	14	.	1	1.4	0.53	25.47169811	2.7	24.9	7.43	32.33	2	1
74	32.24	14	14	.	1	1.4	0.53	25.47169811	2.7	24.9	7.43	32.33	2	1
74	40.24	14	14	.	1	1.4	0.53	25.47169811	2.7	24.9	7.43	32.33	2	1
74	71.7956	.	.	2.5	0	1.5	0.52	25.96153846	3	24.9	7.43	32.33	2	1
74	96.96	14	14	.	1	1.45	0.52	25.96153846	3	24.9	7.43	32.33	2	1
74	97.5324	.	.	13.1	0	1.45	0.52	25.96153846	3	24.9	7.43	32.33	2	1
75	0	9	9	.	1	0.88	0.98	15.38265306	2.8	25.3	1.29	26.59	2	0
75	42.74	9	9	.	1	0.88	0.98	15.38265306	2.8	25.3	1.29	26.59	2	0
75	54.02	.	.	12.5	0	0.86	0.98	15.38265306	2.8	25.3	1.29	26.59	2	0
75	54.72	9	9	.	1	0.86	0.98	15.38265306	2.8	25.3	1.29	26.59	2	0
75	57.02	.	.	24	0	0.81	0.98	15.38265306	2.8	25.3	1.29	26.59	2	0
75	72.72	9	9	.	1	0.81	0.98	15.38265306	2.8	25.3	1.29	26.59	2	0
75	109.2	9	9	.	1	0.81	0.93	16.20967742	2.1	25.3	1.29	26.59	2	0
75	133.44	9	9	.	1	0.77	0.93	16.20967742	2.1	25.3	1.29	26.59	2	0
75	163.68	9	9	.	1	0.77	0.93	16.20967742	2.1	25.3	1.29	26.59	2	0
75	181.92	9	9	.	1	0.77	0.93	16.20967742	2.1	25.3	1.29	26.59	2	0
75	200.16	9	9	.	1	0.77	0.93	16.20967742	2.1	25.3	1.29	26.59	2	0
75	236.4	9	9	.	1	0.77	0.93	16.20967742	2.1	25.3	1.29	26.59	2	0
75	253.94	.	.	7	0	0.77	0.69	21.84782609	2.1	25.3	1.29	26.59	2	0
75	254.64	9	9	.	1	0.77	0.69	21.84782609	2.1	25.3	1.29	26.59	2	0
75	256.64	.	.	12.9	0	0.77	0.69	21.84782609	2.1	25.3	1.29	26.59	2	0
77	0	15	15	.	1	1.45	0.45	40	2.5	27	3.14	30.14	1	0
77	12	15	15	.	1	1.45	0.45	40	2.5	27	3.14	30.14	1	0
77	24.24	15	15	.	1	1.47	0.45	40	2.5	27	3.14	30.14	1	0
77	36.24	15	15	.	1	1.47	0.45	40	2.5	27	3.14	30.14	1	0
77	48.48	15	15	.	1	1.49	0.45	40	2.5	27	3.14	30.14	1	0
77	60.48	15	15	.	1	1.49	0.45	40	2.5	27	3.14	30.14	1	0
77	72.72	15	15	.	1	1.48	0.45	40	2.5	27	3.14	30.14	1	0
77	84.02	.	.	9.2	0	1.48	0.45	40	2.5	27	3.14	30.14	1	0
77	84.72	15	15	.	1	1.48	0.45	40	2.5	27	3.14	30.14	1	0
77	86.72	.	.	22.8	0	1.48	0.45	40	2.5	27	3.14	30.14	1	0
78	0	9	9	.	1	0.88	1.26	11.42857143	2.5	27.6	1.71	29.31	2	0
78	12	9	9	.	1	0.88	1.26	11.42857143	2.5	27.6	1.71	29.31	2	0
78	24.24	9	9	.	1	0.84	1.26	11.42857143	2.5	27.6	1.71	29.31	2	0
78	35.4632	.	.	40.9	0	0.84	1.26	11.42857143	2.5	27.6	1.71	29.31	2	0
78	36.24	9	9	.	1	0.84	1.26	11.42857143	2.5	27.6	1.71	29.31	2	0
78	37.8213	.	.	65	0	0.84	1.26	11.42857143	2.5	27.6	1.71	29.31	2	0
78	48.48	9	9	.	1	0.84	1.99	7.236180905	.	27.6	1.71	29.31	2	0
78	60.48	9	9	.	1	0.84	1.99	7.236180905	.	27.6	1.71	29.31	2	0
78	72.72	6	6	.	1	0.84	1.31	10.99236641	.	27.6	1.71	29.31	2	0
78	96.96	6	6	.	1	0.86	1.31	10.99236641	.	27.6	1.71	29.31	2	0
78	121.2	6	6	.	1	0.86	1.31	10.99236641	.	27.6	1.71	29.31	2	0
78	144.84	.	.	19.9	0	0.86	1.31	10.99236641	.	27.6	1.71	29.31	2	0
78	145.44	6	6	.	1	0.86	1.31	10.99236641	.	27.6	1.71	29.31	2	0
78	146.9741	.	.	32.9	0	0.86	1.31	10.99236641	.	27.6	1.71	29.31	2	0
79	0	10	10	.	1	1.02	1.22	14.20081967	2	27.4	1.71	29.11	2	1
79	6	10	10	.	1	1.02	1.22	14.20081967	2	27.4	1.71	29.11	2	1
79	18.24	15	15	.	1	1.01	1.22	14.20081967	2	27.4	1.71	29.11	2	1
79	30.24	15	15	.	1	1.01	1.22	14.20081967	2	27.4	1.71	29.11	2	1
79	36.48	15	15	.	1	1.08	1.22	14.20081967	2	27.4	1.71	29.11	2	1
79	48.48	15	15	.	1	1.08	1.22	14.20081967	2	27.4	1.71	29.11	2	1
79	60.02	.	.	63.1	0	1	1.31	13.22519084	.	27.4	1.71	29.11	2	1
79	60.72	16	16	.	1	1	1.31	13.22519084	.	27.4	1.71	29.11	2	1
79	62.72	.	.	52.2	0	1	1.31	13.22519084	.	27.4	1.71	29.11	2	1
79	108.5	.	.	16.8	0	1.07	1.46	11.86643836	.	27.4	1.71	29.11	2	1
79	109.2	6	6	.	1	1.07	1.46	11.86643836	.	27.4	1.71	29.11	2	1
80	0	28	28	.	1	2.9	0.26	78.40384615	3.8	40.4	1.43	41.83	2	0
80	8	28	28	.	1	2.9	0.26	78.40384615	3.8	40.4	1.43	41.83	2	0
80	16.24	28	28	.	1	2.9	0.26	78.40384615	3.8	40.4	1.43	41.83	2	0
80	23.4948	.	.	7.2	0	2.78	0.26	78.40384615	3.8	40.4	1.43	41.83	2	0
80	24.24	28	28	.	1	2.74	0.26	78.40384615	3.8	40.4	1.43	41.83	2	0
80	25.24	.	.	23.5	0	2.78	0.26	78.40384615	3.8	40.4	1.43	41.83	2	0
80	32.24	28	28	.	1	2.76	0.26	78.40384615	3.8	40.4	1.43	41.83	2	0
80	40.48	28	28	.	1	2.76	0.26	78.40384615	3.8	40.4	1.43	41.83	2	0
80	48.48	28	28	.	1	2.76	0.26	78.40384615	3.8	40.4	1.43	41.83	2	0
80	56.48	28	28	.	1	2.76	0.26	78.40384615	3.8	40.4	1.43	41.83	2	0
80	64.02	.	.	6	0	2.71	0.35	58.24285714	.	40.4	1.43	41.83	2	0
80	64.72	28	28	.	1	2.71	0.35	58.24285714	.	40.4	1.43	41.83	2	0
80	66.72	.	.	17.1	0	2.71	0.35	58.24285714	.	40.4	1.43	41.83	2	0
80	72.72	28	28	.	1	2.71	0.35	58.24285714	.	40.4	1.43	41.83	2	0
80	80.72	50	50	.	1	2.71	0.35	58.24285714	.	40.4	1.43	41.83	2	0
80	88.96	50	50	.	1	2.71	0.35	58.24285714	.	40.4	1.43	41.83	2	0
80	96.96	50	50	.	1	2.71	0.35	58.24285714	.	40.4	1.43	41.83	2	0
80	104.96	50	50	.	1	2.71	0.35	58.24285714	.	40.4	1.43	41.83	2	0
80	113.2	50	50	.	1	2.71	0.35	58.24285714	.	40.4	1.43	41.83	2	0
80	121.2	50	50	.	1	2.71	0.35	58.24285714	.	40.4	1.43	41.83	2	0
80	129.2	50	50	.	1	2.71	0.35	58.24285714	.	40.4	1.43	41.83	2	0
80	137.44	50	50	.	1	2.71	0.35	58.24285714	.	40.4	1.43	41.83	2	0
80	145.44	50	50	.	1	2.71	0.35	58.24285714	.	40.4	1.43	41.83	2	0
80	152.94	.	.	17.2	0	2.76	0.12	169.875	3.2	40.4	1.43	41.83	2	0
80	153.44	50	50	.	1	2.76	0.12	169.875	3.2	40.4	1.43	41.83	2	0
80	155.68	.	.	37.4	0	2.82	0.12	169.875	3.2	40.4	1.43	41.83	2	0
80	161.68	50	50	.	1	2.82	0.12	169.875	3.2	40.4	1.43	41.83	2	0
81	0	42	42	.	1	4.26	0.24	93.75	.	38.9	3.29	42.19	1	0
81	8	42	42	.	1	4.26	0.24	93.75	.	38.9	3.29	42.19	1	0
81	16	42	42	.	1	4.26	0.24	93.75	.	38.9	3.29	42.19	1	0
81	24.24	42	42	.	1	4.29	0.24	93.75	.	38.9	3.29	42.19	1	0
81	31.54	.	.	7.2	0	4.29	0.24	93.75	.	38.9	3.29	42.19	1	0
81	32.24	42	42	.	1	4.29	0.24	93.75	.	38.9	3.29	42.19	1	0
81	34.24	.	.	26.5	0	4.29	0.24	93.75	.	38.9	3.29	42.19	1	0
82	0	60	60	.	1	3.99	0.17	127.0588235	4.2	39	2.71	41.71	1	0
82	6	60	60	.	1	3.99	0.17	127.0588235	4.2	39	2.71	41.71	1	0
82	14	60	60	.	1	3.99	0.17	127.0588235	4.2	39	2.71	41.71	1	0
82	21.2539	.	.	9.1	0	4.11	0.2	108	.	39	2.71	41.71	1	0
82	22.24	60	60	.	1	4.11	0.2	108	.	39	2.71	41.71	1	0
82	23.3728	.	.	25.8	0	4.11	0.2	108	.	39	2.71	41.71	1	0
82	30.24	60	60	.	1	4.11	0.2	108	.	39	2.71	41.71	1	0
82	38.24	60	60	.	1	4.11	0.2	108	.	39	2.71	41.71	1	0
83	0	27	27	.	1	4.18	0.28	77.14285714	.	37.3	1.71	39.01	1	0
83	4.73	27	27	.	1	4.18	0.28	77.14285714	.	37.3	1.71	39.01	1	0
83	12.73	27	27	.	1	4.18	0.28	77.14285714	.	37.3	1.71	39.01	1	0
83	20.3831	.	.	9.6	0	4.31	0.28	77.14285714	.	37.3	1.71	39.01	1	0
83	20.97	27	27	.	1	4.31	0.28	77.14285714	.	37.3	1.71	39.01	1	0
83	22.97	.	.	18.5	0	4.31	0.28	77.14285714	.	37.3	1.71	39.01	1	0
85	0	50	50	.	1	5	0.15	168	2.6	39.4	13.14	52.54	1	0
85	6	50	50	.	1	5	0.15	168	2.6	39.4	13.14	52.54	1	0
85	12.24	50	50	.	1	5	0.15	168	2.6	39.4	13.14	52.54	1	0
85	18.24	50	50	.	1	5	0.15	168	2.6	39.4	13.14	52.54	1	0
85	23.54	.	.	1.9	0	5	0.15	168	2.6	39.4	13.14	52.54	1	0
85	24.24	50	50	.	1	5	0.15	168	2.6	39.4	13.14	52.54	1	0
85	30.24	50	50	.	1	5	0.15	168	2.6	39.4	13.14	52.54	1	0
85	31.4453	.	.	10.2	0	5	0.15	168	2.6	39.4	13.14	52.54	1	0
85	36.48	50	50	.	1	4.45	0.15	168	2.6	39.4	13.14	52.54	1	0
85	42.48	50	50	.	1	4.45	0.15	168	2.6	39.4	13.14	52.54	1	0
85	48.48	50	50	.	1	4.45	0.15	168	2.6	39.4	13.14	52.54	1	0
85	54.48	50	50	.	1	4.45	0.15	168	2.6	39.4	13.14	52.54	1	0
85	60.72	65	65	.	1	4.45	0.15	168	2.6	39.4	13.14	52.54	1	0
85	66.72	65	65	.	1	4.45	0.15	168	2.6	39.4	13.14	52.54	1	0
85	72.72	65	65	.	1	4.45	0.15	168	2.6	39.4	13.14	52.54	1	0
85	78.72	65	65	.	1	4.45	0.15	168	2.6	39.4	13.14	52.54	1	0
85	84.96	65	65	.	1	4.45	0.2	126	2.5	39.4	13.14	52.54	1	0
85	90.96	65	65	.	1	4.45	0.2	126	2.5	39.4	13.14	52.54	1	0
85	96.96	65	65	.	1	4.45	0.2	126	2.5	39.4	13.14	52.54	1	0
85	102.96	65	65	.	1	4.45	0.2	126	2.5	39.4	13.14	52.54	1	0
85	109.2	100	100	.	1	4.7	0.2	126	2.5	39.4	13.14	52.54	1	0
85	114.5	.	.	3.7	0	4.7	0.2	126	2.5	39.4	13.14	52.54	1	0
85	115.2	100	100	.	1	4.7	0.2	126	2.5	39.4	13.14	52.54	1	0
85	117.3448	.	.	4.6	0	4.7	0.2	126	2.5	39.4	13.14	52.54	1	0
85	121.2	100	100	.	1	4.7	0.2	126	2.5	39.4	13.14	52.54	1	0
85	127.2	100	100	.	1	4.7	0.2	126	2.5	39.4	13.14	52.54	1	0
85	133.44	100	100	.	1	4.7	0.2	126	2.5	39.4	13.14	52.54	1	0
85	139.44	100	100	.	1	4.7	0.2	126	2.5	39.4	13.14	52.54	1	0
85	145.44	100	100	.	1	4.7	0.2	126	2.5	39.4	13.14	52.54	1	0
85	151.44	100	100	.	1	4.7	0.2	126	2.5	39.4	13.14	52.54	1	0
85	157.68	100	100	.	1	4.79	0.2	126	2.2	39.4	13.14	52.54	1	0
85	163.68	100	100	.	1	4.79	0.2	126	2.2	39.4	13.14	52.54	1	0
85	168.68	.	.	2.8	0	4.79	0.2	126	2.2	39.4	13.14	52.54	1	0
85	169.68	100	100	.	1	4.79	0.2	126	2.2	39.4	13.14	52.54	1	0
85	171.7905	.	.	14.4	0	4.79	0.2	126	2.2	39.4	13.14	52.54	1	0
85	175.68	100	100	.	1	4.79	0.2	126	2.2	39.4	13.14	52.54	1	0
85	181.92	100	100	.	1	4.79	0.2	126	2.2	39.4	13.14	52.54	1	0
85	187.92	100	100	.	1	4.79	0.2	126	2.2	39.4	13.14	52.54	1	0
85	193.92	100	100	.	1	4.79	0.2	126	2.2	39.4	13.14	52.54	1	0
85	199.92	100	100	.	1	4.79	0.2	126	2.2	39.4	13.14	52.54	1	0
85	206.16	100	100	.	1	4.79	0.2	126	2.2	39.4	13.14	52.54	1	0
85	212.16	100	100	.	1	4.79	0.2	126	2.2	39.4	13.14	52.54	1	0
85	218.16	100	100	.	1	4.79	0.2	126	2.2	39.4	13.14	52.54	1	0
85	224.16	100	100	.	1	4.79	0.2	126	2.2	39.4	13.14	52.54	1	0
85	1181.76	45	45	.	1	4.45	0.2	126	2.2	39.4	13.14	52.54	1	0
85	1189.76	45	45	.	1	4.45	0.2	126	2.2	39.4	13.14	52.54	1	0
85	1197.76	45	45	.	1	4.45	0.2	126	2.2	39.4	13.14	52.54	1	0
85	1205.3	.	.	2.4	0	4.45	0.2	126	2.4	39.4	13.14	52.54	1	0
85	1206	45	45	.	1	4.45	0.2	126	2.4	39.4	13.14	52.54	1	0
85	1208	.	.	8.8	0	4.45	0.2	126	2.4	39.4	13.14	52.54	1	0
85	1214	45	45	.	1	4.45	0.2	126	2.4	39.4	13.14	52.54	1	0
85	1222	45	45	.	1	4.45	0.2	126	2.4	39.4	13.14	52.54	1	0
85	1230.24	45	45	.	1	4.6	0.2	126	2.4	39.4	13.14	52.54	1	0
85	1238.24	45	45	.	1	4.6	0.2	126	2.4	39.4	13.14	52.54	1	0
85	1246.24	45	45	.	1	4.6	0.2	126	2.4	39.4	13.14	52.54	1	0
85	1254.48	45	45	.	1	4.6	0.2	126	2.4	39.4	13.14	52.54	1	0
85	1262.48	45	45	.	1	4.6	0.2	126	2.4	39.4	13.14	52.54	1	0
85	1270.48	45	45	.	1	4.6	0.2	126	2.4	39.4	13.14	52.54	1	0
85	1272.72	65	65	.	1	4.5	0.2	126	2.4	39.4	13.14	52.54	1	0
85	1278.72	65	65	.	1	4.5	0.2	126	2.4	39.4	13.14	52.54	1	0
85	1284.72	65	65	.	1	4.5	0.2	126	2.4	39.4	13.14	52.54	1	0
85	1290.72	65	65	.	1	4.5	0.2	126	2.4	39.4	13.14	52.54	1	0
85	1296.96	65	65	.	1	4.5	0.2	126	2.4	39.4	13.14	52.54	1	0
85	1302.96	65	65	.	1	4.5	0.2	126	2.4	39.4	13.14	52.54	1	0
85	1308.96	65	65	.	1	4.5	0.2	126	2.4	39.4	13.14	52.54	1	0
85	1314.96	65	65	.	1	4.5	0.2	126	2.4	39.4	13.14	52.54	1	0
85	1321.2	65	65	.	1	4.5	0.2	126	2.4	39.4	13.14	52.54	1	0
85	1327.2	65	65	.	1	4.5	0.2	126	2.4	39.4	13.14	52.54	1	0
85	1333.2	65	65	.	1	4.5	0.2	126	2.4	39.4	13.14	52.54	1	0
85	1339.2	65	65	.	1	4.5	0.2	126	2.4	39.4	13.14	52.54	1	0
85	1345.44	65	65	.	1	4.5	0.2	126	2.4	39.4	13.14	52.54	1	0
85	1351.44	65	65	.	1	4.5	0.2	126	2.4	39.4	13.14	52.54	1	0
85	1357.44	65	65	.	1	4.5	0.2	126	2.4	39.4	13.14	52.54	1	0
85	1363.44	65	65	.	1	4.5	0.2	126	2.4	39.4	13.14	52.54	1	0
85	1369.68	65	65	.	1	4.48	0.2	126	2.4	39.4	13.14	52.54	1	0
85	1375.68	65	65	.	1	4.48	0.2	126	2.4	39.4	13.14	52.54	1	0
85	1381.68	65	65	.	1	4.48	0.2	126	2.4	39.4	13.14	52.54	1	0
85	1387.68	65	65	.	1	4.48	0.2	126	2.4	39.4	13.14	52.54	1	0
85	1393.92	65	65	.	1	4.48	0.2	126	2.4	39.4	13.14	52.54	1	0
85	1399.92	65	65	.	1	4.48	0.2	126	2.4	39.4	13.14	52.54	1	0
85	1405.92	65	65	.	1	4.48	0.2	126	2.4	39.4	13.14	52.54	1	0
85	1411.92	65	65	.	1	4.48	0.2	126	2.4	39.4	13.14	52.54	1	0
85	1417.46	.	.	3.6	0	4.48	0.2	126	2.6	39.4	13.14	52.54	1	0
85	1418.16	65	65	.	1	4.48	0.2	126	2.6	39.4	13.14	52.54	1	0
85	1420.16	.	.	13.4	0	4.48	0.2	126	2.6	39.4	13.14	52.54	1	0
85	1424.16	65	65	.	1	4.48	0.2	126	2.6	39.4	13.14	52.54	1	0
85	1430.16	65	65	.	1	4.48	0.2	126	2.6	39.4	13.14	52.54	1	0
85	1436.16	65	65	.	1	4.48	0.2	126	2.6	39.4	13.14	52.54	1	0
85	1442.4	100	100	.	1	4.4	0.2	126	2.6	39.4	13.14	52.54	1	0
85	1448.4	101	101	.	1	4.4	0.2	126	2.6	39.4	13.14	52.54	1	0
85	1454.4	102	102	.	1	4.4	0.2	126	2.6	39.4	13.14	52.54	1	0
85	1460.4	100	100	.	1	4.4	0.2	126	2.6	39.4	13.14	52.54	1	0
85	1466.64	100	100	.	1	4.4	0.2	126	2.6	39.4	13.14	52.54	1	0
85	1472.64	100	100	.	1	4.4	0.2	126	2.6	39.4	13.14	52.54	1	0
85	1478.64	100	100	.	1	4.4	0.2	126	2.6	39.4	13.14	52.54	1	0
85	1484.64	100	100	.	1	4.4	0.2	126	2.6	39.4	13.14	52.54	1	0
85	1490.88	100	100	.	1	4.4	0.2	126	2.6	39.4	13.14	52.54	1	0
85	1496.88	100	100	.	1	4.4	0.2	126	2.6	39.4	13.14	52.54	1	0
85	1502.88	100	100	.	1	4.4	0.2	126	2.6	39.4	13.14	52.54	1	0
85	1508.88	100	100	.	1	4.4	0.2	126	2.6	39.4	13.14	52.54	1	0
85	1515.12	100	100	.	1	4.4	0.2	126	2.6	39.4	13.14	52.54	1	0
85	1521.12	100	100	.	1	4.4	0.2	126	2.6	39.4	13.14	52.54	1	0
85	1527.12	100	100	.	1	4.4	0.2	126	2.6	39.4	13.14	52.54	1	0
85	1533.12	100	100	.	1	4.4	0.2	126	2.6	39.4	13.14	52.54	1	0
85	1539.36	100	100	.	1	4.36	0.2	126	2.6	39.4	13.14	52.54	1	0
85	1545.36	100	100	.	1	4.36	0.2	126	2.6	39.4	13.14	52.54	1	0
85	1551.36	100	100	.	1	4.36	0.2	126	2.6	39.4	13.14	52.54	1	0
85	1557.36	100	100	.	1	4.36	0.2	126	2.6	39.4	13.14	52.54	1	0
85	1563.6	100	100	.	1	4.36	0.2	126	2.6	39.4	13.14	52.54	1	0
85	1569.1	.	.	15	0	4.36	0.23	109.5652174	2.1	39.4	13.14	52.54	1	0
85	1569.6	100	100	.	1	4.36	0.23	109.5652174	2.1	39.4	13.14	52.54	1	0
85	1571.6	.	.	26.5	0	4.36	0.23	109.5652174	2.1	39.4	13.14	52.54	1	0
84	0	40	40	.	1	3.89	0.28	88.39285714	.	39.4	2.57	41.97	1	0
84	6	40	40	.	1	3.9	0.28	88.39285714	.	39.4	2.57	41.97	1	0
84	14	40	40	.	1	4.23	0.28	91.60714286	.	39.4	2.57	41.97	1	0
84	21.54	.	.	5.3	0	4.23	0.28	91.60714286	.	39.4	2.57	41.97	1	0
84	22.24	40	40	.	1	4.23	0.28	91.60714286	.	39.4	2.57	41.97	1	0
84	24.24	.	.	17	0	4.23	0.28	91.60714286	.	39.4	2.57	41.97	1	0
88	0	320	320	.	1	3.17	0.33	72.27272727	3.1	38.9	6.71	45.61	2	0
88	8	320	320	.	1	3.17	0.33	72.27272727	3.1	38.9	6.71	45.61	2	0
88	16	320	320	.	1	3.17	0.33	72.27272727	3.1	38.9	6.71	45.61	2	0
88	24.24	320	320	.	1	3.17	0.33	72.27272727	3.1	38.9	6.71	45.61	2	0
88	32.24	321	321	.	1	3.17	0.33	72.27272727	3.1	38.9	6.71	45.61	2	0
88	40.24	322	322	.	1	3.17	0.33	72.27272727	3.1	38.9	6.71	45.61	2	0
88	48.48	323	323	.	1	3.17	0.33	72.27272727	3.1	38.9	6.71	45.61	2	0
88	55.6933	.	.	12.8	0	3.17	0.33	72.27272727	3.1	38.9	6.71	45.61	2	0
88	56.48	32	32	.	1	3.17	0.33	72.27272727	3.1	38.9	6.71	45.61	2	0
88	57.48	.	.	23.1	0	3.17	0.33	72.27272727	3.1	38.9	6.71	45.61	2	0
88	64.48	32	32	.	1	3.17	0.33	72.27272727	3.1	38.9	6.71	45.61	2	0
88	73.31	32	32	.	1	3.25	0.33	72.27272727	3.1	38.9	6.71	45.61	2	0
88	80.72	32	32	.	1	3.25	0.33	72.27272727	3.1	38.9	6.71	45.61	2	0
88	88.72	32	32	.	1	3.25	0.33	72.27272727	3.1	38.9	6.71	45.61	2	0
88	97.55	32	32	.	1	3.19	0.33	72.27272727	3.1	38.9	6.71	45.61	2	0
88	104.96	32	32	.	1	3.19	0.33	72.27272727	3.1	38.9	6.71	45.61	2	0
88	112.96	32	32	.	1	3.19	0.33	72.27272727	3.1	38.9	6.71	45.61	2	0
88	121.2	32	32	.	1	3.19	0.33	72.27272727	3.1	38.9	6.71	45.61	2	0
88	129.2	32	32	.	1	3.19	0.33	72.27272727	3.1	38.9	6.71	45.61	2	0
88	137.2	32	32	.	1	3.19	0.33	72.27272727	3.1	38.9	6.71	45.61	2	0
88	145.44	32	32	.	1	3.27	0.33	72.27272727	3.1	38.9	6.71	45.61	2	0
88	153.44	32	32	.	1	3.27	0.33	72.27272727	3.1	38.9	6.71	45.61	2	0
88	161.44	32	32	.	1	3.27	0.33	72.27272727	3.1	38.9	6.71	45.61	2	0
88	169.68	32	32	.	1	3.27	0.33	72.27272727	3.1	38.9	6.71	45.61	2	0
88	177.68	32	32	.	1	3.27	0.33	72.27272727	3.1	38.9	6.71	45.61	2	0
88	185.68	32	32	.	1	3.27	0.33	72.27272727	3.1	38.9	6.71	45.61	2	0
88	193.92	32	32	.	1	3.32	0.33	72.27272727	3.1	38.9	6.71	45.61	2	0
88	201.92	32	32	.	1	3.32	0.33	72.27272727	3.1	38.9	6.71	45.61	2	0
88	209.92	32	32	.	1	3.32	0.33	72.27272727	3.1	38.9	6.71	45.61	2	0
88	218.16	32	32	.	1	3.32	0.33	72.27272727	3.1	38.9	6.71	45.61	2	0
88	226.16	32	32	.	1	3.32	0.33	72.27272727	3.1	38.9	6.71	45.61	2	0
88	234.16	32	32	.	1	3.32	0.33	72.27272727	3.1	38.9	6.71	45.61	2	0
88	242.4	32	32	.	1	3.21	0.33	72.27272727	3.1	38.9	6.71	45.61	2	0
88	250.4	32	32	.	1	3.21	0.33	72.27272727	3.1	38.9	6.71	45.61	2	0
88	258.4	32	32	.	1	3.21	0.33	72.27272727	3.1	38.9	6.71	45.61	2	0
88	266.64	32	32	.	1	3.21	0.33	72.27272727	3.1	38.9	6.71	45.61	2	0
88	274.64	32	32	.	1	3.21	0.33	72.27272727	3.1	38.9	6.71	45.61	2	0
88	282.64	32	32	.	1	3.21	0.33	72.27272727	3.1	38.9	6.71	45.61	2	0
88	290.88	32	32	.	1	3.59	0.33	72.27272727	3.1	38.9	6.71	45.61	2	0
88	298.88	32	32	.	1	3.59	0.33	72.27272727	3.1	38.9	6.71	45.61	2	0
88	306.88	32	32	.	1	3.59	0.33	72.27272727	3.1	38.9	6.71	45.61	2	0
88	315.12	32	32	.	1	3.59	0.33	72.27272727	3.1	38.9	6.71	45.61	2	0
88	323.12	32	32	.	1	3.59	0.33	72.27272727	3.1	38.9	6.71	45.61	2	0
88	331.12	32	32	.	1	3.59	0.33	72.27272727	3.1	38.9	6.71	45.61	2	0
88	339.36	32	32	.	1	3.49	0.2	119.25	2.6	38.9	6.71	45.61	2	0
88	346.66	.	.	1.3	0	3.49	0.2	119.25	2.6	38.9	6.71	45.61	2	0
88	347.36	32	32	.	1	3.49	0.2	119.25	2.6	38.9	6.71	45.61	2	0
88	349.36	.	.	12.6	0	3.49	0.2	119.25	2.6	38.9	6.71	45.61	2	0
89	0	15	15	.	1	1.55	0.34	39.97058824	2.9	30.4	1.86	32.26	2	0
89	11	15	15	.	1	1.55	0.34	39.97058824	2.9	30.4	1.86	32.26	2	0
89	16	15	15	.	1	1.55	0.34	39.97058824	2.9	30.4	1.86	32.26	2	0
89	24.24	15	15	.	1	1.65	0.8	16.9875	1.4	30.4	1.86	32.26	2	0
89	32.24	15	15	.	1	1.65	0.8	16.9875	1.4	30.4	1.86	32.26	2	0
89	39.54	.	.	20.5	0	1.65	0.8	16.9875	1.4	30.4	1.86	32.26	2	0
89	40.24	15	15	.	1	1.65	0.8	16.9875	1.4	30.4	1.86	32.26	2	0
89	42.48	.	.	18.7	0	1.77	0.8	16.9875	1.4	30.4	1.86	32.26	2	0
89	48.48	15	15	.	1	1.77	0.8	16.9875	1.4	30.4	1.86	32.26	2	0
89	56.48	15	15	.	1	1.77	0.8	16.9875	1.4	30.4	1.86	32.26	2	0
89	64.48	15	15	.	1	1.77	0.8	16.9875	1.4	30.4	1.86	32.26	2	0
89	72.72	15	15	.	1	2.04	0.8	16.9875	1.4	30.4	1.86	32.26	2	0
89	80.72	15	15	.	1	2.04	0.8	16.9875	1.4	30.4	1.86	32.26	2	0
89	88.72	15	15	.	1	2.04	0.8	16.9875	1.4	30.4	1.86	32.26	2	0
89	96.96	15	15	.	1	2.11	0.9	15.1	2.6	30.4	1.86	32.26	2	0
89	104.96	15	15	.	1	2.11	0.9	15.1	2.6	30.4	1.86	32.26	2	0
89	112.96	15	15	.	1	2.11	0.9	15.1	2.6	30.4	1.86	32.26	2	0
89	121.2	15	15	.	1	2.02	0.9	19.75	2.6	30.4	1.86	32.26	2	0
89	128.5	.	.	34.9	0	2.02	0.9	19.75	2.6	30.4	1.86	32.26	2	0
89	129.2	15	15	.	1	2.02	0.9	19.75	2.6	30.4	1.86	32.26	2	0
89	131.2	.	.	41.3	0	2.02	0.9	19.75	2.6	30.4	1.86	32.26	2	0
89	137.2	15	15	.	1	2.02	0.9	19.75	2.6	30.4	1.86	32.26	2	0
89	145.44	15	15	.	1	1.73	0.9	19.75	2.6	30.4	1.86	32.26	2	0
89	153.44	15	15	.	1	1.73	0.9	19.75	2.6	30.4	1.86	32.26	2	0
89	161.44	15	15	.	1	1.73	0.9	19.75	2.6	30.4	1.86	32.26	2	0
89	169.68	21	21	.	1	1.73	0.9	19.75	2.6	30.4	1.86	32.26	2	0
89	195.92	21	21	.	1	1.71	0.9	19.75	2.6	30.4	1.86	32.26	2	0
89	218.16	21	21	.	1	1.78	0.9	19.75	2.6	30.4	1.86	32.26	2	0
89	241.7	.	.	12.2	0	1.95	0.81	21.94444444	3.2	30.4	1.86	32.26	2	0
89	242.4	21	21	.	1	1.95	0.81	21.94444444	3.2	30.4	1.86	32.26	2	0
89	244.4	.	.	33.9	0	1.95	0.81	21.94444444	3.2	30.4	1.86	32.26	2	0
89	266.64	21	21	.	1	1.9	0.81	21.94444444	3.2	30.4	1.86	32.26	2	0
89	290.88	21	21	.	1	1.87	0.81	21.94444444	3.2	30.4	1.86	32.26	2	0
89	315.12	21	21	.	1	1.81	0.81	21.94444444	3.2	30.4	1.86	32.26	2	0
89	339.36	21	21	.	1	1.84	0.81	21.94444444	3.2	30.4	1.86	32.26	2	0
89	363.6	21	21	.	1	1.85	0.81	21.94444444	3.2	30.4	1.86	32.26	2	0
89	412.08	21	21	.	1	1.82	0.81	21.94444444	3.2	30.4	1.86	32.26	2	0
89	436.32	21	21	.	1	1.84	0.81	21.94444444	3.2	30.4	1.86	32.26	2	0
89	460.56	21	21	.	1	1.87	0.81	21.94444444	3.2	30.4	1.86	32.26	2	0
89	484.8	21	21	.	1	1.91	0.81	21.94444444	3.2	30.4	1.86	32.26	2	0
89	509.04	21	21	.	1	1.94	0.81	21.94444444	3.2	30.4	1.86	32.26	2	0
89	533.28	21	21	.	1	1.93	0.81	21.94444444	3.2	30.4	1.86	32.26	2	0
89	557.52	21	21	.	1	1.91	0.81	21.94444444	3.2	30.4	1.86	32.26	2	0
89	705.99	240	240	.	1	2.38	0.81	21.94444444	3.2	30.4	1.86	32.26	2	0
89	710.96	240	240	.	1	2.38	0.81	21.94444444	3.2	30.4	1.86	32.26	2	0
89	718.96	240	240	.	1	2.38	0.81	21.94444444	3.2	30.4	1.86	32.26	2	0
[truncated: 4,638 more rows]
